# Supplementary material for: Clinical nurse’s knowledge, attitude, and practice regarding the Intrinsic Capacity of the aged: A cross-sectional study
Source: PLoS One. 2026 Mar 19;21(3):e0330471. doi: 10.1371/journal.pone.0330471 (PMC13001941; doi:10.1371/journal.pone.0330471)
Supplement: S3 File — (ZIP) [file pone.0330471.s003.zip]

Archive with 15 entries (14 files):
- Supporting Information_all minimal dataset/
- Supporting Information_all minimal dataset/Dataset10_The LASSO result data of Figure 3.csv
- Supporting Information_all minimal dataset/Dataset11_The result data of Figure 4.xlsx
- Supporting Information_all minimal dataset/Dataset12_The expert authority coefficients.xlsx
- Supporting Information_all minimal dataset/Dataset13_The result data of Kendall's coefficient of concordance for the first round.xlsx
- Supporting Information_all minimal dataset/Dataset14_The result data of Kendall's coefficient of concordance for the second round..xlsx
- Supporting Information_all minimal dataset/Dataset1_The result data of Table 1.xlsx
- Supporting Information_all minimal dataset/Dataset2_The result data of Table 2.xlsx
- Supporting Information_all minimal dataset/Dataset3_The result data of Table 3 .xlsx
- Supporting Information_all minimal dataset/Dataset4_The result data of Table 4 .xlsx
- Supporting Information_all minimal dataset/Dataset5_The result data of Table 5.xlsx
- Supporting Information_all minimal dataset/Dataset6_The result data of Figure 6.xlsx
- Supporting Information_all minimal dataset/Dataset7_The result data of Figure 7.xlsx
- Supporting Information_all minimal dataset/Dataset8_The LASSO result data of Figure 1.csv
- Supporting Information_all minimal dataset/Dataset9_The LASSO result data of Figure 2.csv
