# Supplementary material for: Clinical nurse’s knowledge, attitude, and practice regarding the Intrinsic Capacity of the aged: A cross-sectional study
Source: PLoS One. 2026 Mar 19;21(3):e0330471. doi: 10.1371/journal.pone.0330471 (PMC13001941; doi:10.1371/journal.pone.0330471)
Supplement: S3 File — (ZIP) [file pone.0330471.s003.zip › Supporting Information_all minimal dataset/Dataset10_The LASSO result data of Figure 3.csv]

Y	X1	X2	X3	X4	X5	X6	X7
51	1	2	2	1	2	4	3
44	1	1	1	1	4	1	4
22	1	1	1	1	4	1	1
29	2	1	1	1	2	2	4
25	1	1	1	1	4	2	1
28	1	1	1	1	4	2	2
35	1	2	2	2	4	4	2
34	1	1	2	1	4	3	3
48	2	2	2	1	3	3	3
16	1	1	2	1	4	2	2
36	1	2	2	1	3	4	3
44	1	1	2	1	4	3	4
45	2	1	1	1	4	3	2
18	1	2	2	1	4	3	4
33	2	1	2	1	4	3	2
33	1	1	1	1	3	3	4
34	2	2	2	1	4	3	4
24	2	2	2	2	3	4	3
32	2	2	2	1	3	3	4
39	1	2	1	2	3	3	2
16	2	1	1	1	4	1	4
33	1	2	2	1	4	3	2
19	2	1	1	1	3	1	1
47	1	1	2	1	3	3	2
40	2	2	2	2	4	2	4
42	2	2	2	1	4	3	2
34	2	2	2	2	4	3	3
37	2	2	2	2	3	3	4
35	2	2	2	2	3	2	4
20	1	1	1	1	4	1	1
48	1	2	2	2	3	3	4
32	1	2	1	1	4	3	2
33	1	2	2	2	3	1	3
32	1	1	1	1	4	1	1
33	1	2	1	1	3	1	4
48	2	1	1	1	4	3	2
33	1	1	2	1	4	2	4
18	1	1	1	1	3	1	3
34	1	2	2	2	4	2	3
42	1	2	2	2	2	3	3
48	1	1	1	1	4	3	4
48	2	2	2	1	4	3	4
23	2	1	1	1	3	4	3
34	1	1	1	1	2	2	2
32	1	1	1	1	1	3	1
32	2	1	1	1	4	1	3
32	2	2	2	1	4	1	1
41	1	2	2	2	4	3	4
35	2	2	2	1	3	3	2
31	2	1	2	1	3	2	3
32	2	1	1	1	3	2	3
32	1	1	1	1	4	2	4
28	1	2	1	1	3	3	3
33	1	2	2	1	4	4	4
31	1	2	2	2	3	2	2
34	2	1	1	1	2	2	2
29	2	2	2	2	2	1	2
20	2	1	1	1	4	1	4
46	2	2	2	2	3	4	1
16	1	1	1	1	3	1	2
42	2	1	1	1	1	2	2
48	1	1	1	1	3	4	4
33	1	2	2	1	3	2	2
32	1	1	1	1	4	2	2
38	2	2	2	1	3	3	2
34	1	1	1	1	3	3	2
33	2	1	1	1	3	1	2
23	2	2	2	2	4	2	1
41	1	1	1	1	3	3	3
33	2	1	1	1	3	2	1
17	1	1	1	1	4	2	1
16	2	1	1	1	2	1	1
43	2	1	1	1	3	3	2
17	2	1	1	1	4	2	4
22	2	2	2	1	3	3	2
32	1	2	2	1	4	2	4
46	2	1	1	1	3	2	2
31	2	1	2	1	2	3	2
36	1	1	1	1	2	2	3
32	1	1	1	1	3	1	4
35	2	2	2	1	2	3	2
49	1	2	2	1	3	4	1
32	2	1	1	1	2	3	2
32	2	1	1	1	3	3	3
45	2	2	2	2	2	1	4
40	1	1	1	1	2	2	1
32	2	1	1	1	1	3	4
26	1	1	1	1	3	3	1
21	1	1	1	1	3	2	1
43	1	1	1	1	3	3	3
48	2	2	2	2	3	4	2
36	2	1	1	1	4	2	2
31	2	2	1	1	4	3	3
16	1	2	2	1	4	3	1
16	2	1	1	1	3	2	1
29	2	1	1	1	4	3	2
40	2	2	2	2	4	1	4
35	1	2	2	1	3	2	3
47	2	2	2	2	3	2	4
72	2	2	2	1	2	5	3
38	2	2	2	1	4	4	3
31	1	1	1	1	4	2	3
35	2	2	2	1	3	3	2
47	2	1	1	1	3	4	3
46	2	2	2	1	2	2	4
28	1	1	1	1	4	3	3
32	2	1	2	1	3	3	3
32	1	2	2	2	4	3	4
32	2	2	2	2	4	4	4
32	1	1	1	1	2	2	3
36	2	2	2	1	1	3	4
28	1	2	2	2	2	3	4
31	2	2	2	1	2	4	2
38	2	1	1	1	4	3	2
32	1	1	1	1	3	3	4
41	2	1	2	1	2	3	2
16	1	1	1	1	3	2	2
16	2	1	1	1	3	2	4
36	2	2	2	1	2	4	3
21	2	2	2	1	4	4	2
32	1	2	2	2	3	3	4
32	1	1	1	1	4	1	2
16	2	1	1	1	3	3	1
32	1	1	2	1	3	2	1
29	2	1	1	1	3	2	2
28	2	1	1	1	3	1	4
43	1	1	1	1	2	3	2
32	2	1	2	1	2	2	2
40	1	1	1	1	2	4	1
16	1	1	1	1	3	1	2
31	2	1	2	1	3	3	2
20	2	1	2	1	2	4	2
40	1	1	1	1	2	1	2
16	2	1	2	1	4	3	1
32	2	1	1	1	3	2	2
46	2	1	1	1	4	1	2
30	2	2	1	1	4	1	2
35	2	1	1	1	4	3	3
20	2	1	1	1	4	1	2
32	2	1	1	1	4	3	2
36	1	2	2	2	2	3	3
32	1	1	1	1	3	2	3
33	1	2	2	2	4	3	4
37	1	1	2	1	3	3	4
47	1	1	1	1	2	2	3
16	2	2	2	2	3	1	3
24	1	1	1	1	3	2	2
28	1	1	1	1	3	2	2
32	1	2	2	2	2	3	2
30	1	2	2	1	3	3	3
43	2	2	2	1	1	1	2
36	1	2	2	1	4	4	1
36	2	2	2	2	4	3	3
32	1	1	1	1	1	4	3
37	1	2	1	1	3	2	2
32	2	1	1	1	4	1	2
31	2	2	2	1	4	4	2
16	1	2	2	2	4	1	4
34	1	1	1	1	4	3	4
32	1	1	2	1	3	2	2
34	2	2	2	1	3	3	1
16	2	1	1	1	4	3	3
26	2	1	1	1	2	1	4
38	2	2	1	2	4	2	2
36	2	2	2	2	3	3	3
45	1	1	2	1	1	2	2
26	1	1	2	1	4	1	1
47	1	2	2	2	3	3	2
32	1	1	1	1	3	4	3
32	2	1	1	1	2	2	2
28	2	2	2	2	4	1	1
41	2	1	2	1	2	3	2
35	2	1	2	1	2	3	2
32	1	1	2	1	1	3	2
20	1	2	2	1	3	3	1
31	2	1	1	1	1	1	2
46	1	2	2	1	3	1	2
38	2	2	1	2	4	3	4
28	2	1	1	1	3	2	4
31	2	1	2	2	4	1	4
32	2	1	1	1	3	4	1
23	2	2	2	1	2	1	4
16	2	1	1	1	1	2	3
32	2	1	1	1	3	4	1
32	2	2	2	1	3	2	3
48	2	1	1	1	3	4	3
16	1	1	1	1	2	1	1
31	2	2	1	1	3	1	2
41	1	2	2	2	2	3	2
33	2	2	1	2	3	4	3
36	1	1	1	1	1	3	3
32	2	2	2	1	3	2	4
34	2	2	2	1	3	2	2
33	1	2	2	2	3	1	3
38	2	2	2	1	3	4	3
32	2	1	1	1	2	3	2
32	2	1	1	1	3	4	2
32	2	1	2	1	2	3	2
33	2	2	1	2	3	2	1
44	2	1	1	2	3	3	2
32	2	1	1	1	2	3	2
32	1	1	1	1	3	3	3
36	2	2	2	2	3	2	4
61	2	2	2	1	1	2	2
32	1	1	2	2	1	2	4
28	2	1	1	1	2	3	4
44	2	2	2	2	1	3	2
21	2	1	2	1	3	1	2
19	2	1	1	1	3	3	2
32	2	2	2	2	1	3	1
32	2	2	2	2	3	2	2
32	1	1	1	1	3	3	2
22	1	1	1	1	4	1	1
32	2	1	2	1	4	2	3
25	1	1	2	1	3	2	2
32	2	1	1	1	3	3	1
34	2	2	2	2	3	3	1
22	2	2	2	2	4	3	4
32	2	1	1	1	3	2	3
32	2	1	2	1	3	2	2
32	1	2	2	1	4	4	4
23	2	2	2	1	1	1	3
45	1	1	1	1	3	3	3
32	1	1	1	1	4	3	2
45	2	2	2	2	3	3	4
47	1	2	2	1	4	3	3
38	2	1	1	1	4	2	2
16	1	1	1	1	4	2	2
16	1	1	1	1	2	2	3
32	1	2	2	2	3	3	4
34	2	2	2	2	1	3	4
32	1	1	1	1	4	3	1
36	1	2	2	2	2	3	4
33	1	2	2	1	2	3	4
33	1	2	1	1	2	2	2
63	1	2	2	2	3	4	2
28	2	1	1	1	4	4	2
31	1	1	1	1	3	3	2
32	2	2	1	1	3	2	2
34	1	2	2	1	3	3	3
66	2	2	2	2	4	4	2
32	2	2	2	1	3	2	2
48	2	2	2	2	3	3	2
40	2	2	2	2	4	3	3
43	1	2	2	1	3	2	2
33	1	1	2	1	3	3	2
35	2	1	1	1	3	2	3
33	1	2	2	1	3	3	2
36	1	1	1	1	2	2	2
35	2	1	2	2	4	2	3
31	2	2	2	1	3	4	1
46	2	2	2	2	2	2	3
32	2	1	2	1	3	3	1
20	1	1	1	1	3	3	4
19	2	1	1	1	4	2	1
33	2	2	2	2	4	4	2
24	1	1	1	1	2	2	3
44	2	2	1	1	4	4	2
21	2	1	2	2	2	2	2
36	2	1	1	2	3	2	1
32	2	2	2	2	2	3	3
41	2	1	1	1	4	2	1
32	1	1	2	1	1	3	4
19	1	1	1	1	3	1	1
32	2	2	1	1	3	3	4
33	2	1	1	2	3	1	2
37	1	1	1	1	3	3	3
28	2	1	1	1	2	3	2
43	1	1	2	2	1	4	2
32	2	2	2	1	3	3	4
32	2	1	1	1	2	2	3
32	2	2	2	2	4	3	2
38	1	1	2	1	2	3	2
32	2	2	1	1	3	2	4
29	2	1	1	1	3	2	2
48	1	1	1	1	3	2	3
26	2	1	1	1	4	1	2
28	1	2	2	2	1	2	2
28	2	1	1	1	4	1	2
32	1	1	1	1	4	2	1
23	1	1	2	1	3	2	2
32	2	1	1	1	4	3	4
18	2	1	2	1	4	1	2
34	1	1	1	1	1	4	3
41	2	1	2	1	4	4	4
32	2	1	2	1	1	2	3
31	2	2	2	1	3	3	1
32	2	1	2	1	4	3	3
40	1	1	1	1	4	1	1
18	1	1	1	1	3	2	1
32	1	1	2	1	3	2	2
36	2	2	2	2	3	2	3
22	2	1	2	1	4	2	4
35	2	2	1	1	3	3	2
32	2	2	2	1	3	3	4
23	2	1	2	1	4	4	2
34	2	2	2	1	4	4	2
33	1	2	2	1	4	3	3
43	1	2	2	2	4	2	4
41	2	2	2	2	4	4	2
37	2	2	1	1	3	2	4
44	2	2	2	2	3	4	3
31	2	2	2	2	4	3	3
21	1	2	2	1	2	4	4
32	2	1	1	1	3	3	2
41	2	2	2	1	2	3	4
16	1	1	1	1	3	3	2
32	2	1	2	1	3	3	4
34	2	1	1	1	3	2	3
46	2	1	2	2	3	3	4
36	2	1	2	2	4	4	4
33	2	1	1	1	4	2	1
27	1	2	2	2	4	3	3
40	2	1	2	2	3	2	2
25	1	2	1	1	4	2	3
46	1	1	1	1	3	2	1
33	2	2	2	1	3	3	3
34	1	1	1	1	3	3	4
43	2	2	2	1	2	2	2
32	2	1	2	1	4	4	2
35	2	1	1	1	4	4	3
35	1	2	2	1	3	3	3
40	1	1	1	1	3	4	4
40	2	2	2	2	4	3	3
26	1	1	1	1	4	3	3
32	1	1	1	1	4	2	2
38	1	1	2	1	2	2	4
48	2	2	1	1	4	3	3
16	2	1	1	1	3	2	2
16	2	1	1	1	4	1	1
48	1	1	1	1	3	3	4
21	1	1	2	2	2	3	4
33	2	1	2	1	4	3	4
38	2	2	1	1	4	3	4
40	2	1	1	1	2	3	2
30	1	1	1	1	4	3	2
40	2	2	1	1	2	2	4
36	2	2	2	2	3	3	2
34	2	1	2	1	4	4	4
20	2	2	1	1	4	1	4
30	2	2	1	2	3	2	1
32	1	1	1	1	2	2	1
43	2	2	2	2	2	4	4
20	2	2	2	2	3	2	4
33	2	1	1	2	4	2	4
22	1	1	1	1	4	3	2
32	2	2	2	2	3	3	2
17	1	1	1	1	2	1	4
46	1	2	1	2	3	4	3
32	1	2	2	2	4	1	1
21	2	2	2	2	3	3	3
20	1	1	1	1	2	1	2
20	1	1	1	1	4	2	1
24	2	2	2	2	2	1	2
48	1	1	1	2	1	5	2
31	2	1	2	2	4	1	2
40	2	2	1	1	4	3	1
52	1	2	2	2	3	4	2
16	1	1	1	1	3	2	4
32	1	2	2	1	4	3	2
37	2	2	2	2	3	2	3
18	1	1	1	1	4	4	4
32	2	2	2	2	2	4	4
34	1	2	2	1	4	4	2
46	2	2	2	2	3	4	4
16	2	1	1	1	4	2	4
20	1	1	2	1	3	3	3
29	2	1	1	1	4	3	1
33	1	1	1	1	4	3	3
17	2	1	1	1	3	2	3
37	1	2	2	1	1	4	1
36	1	2	1	1	2	4	4
32	2	1	1	1	1	3	3
16	1	2	2	1	3	1	2
30	1	1	1	1	4	1	1
32	1	2	2	2	1	3	2
30	1	2	2	1	3	4	2
20	1	1	1	1	3	3	4
33	1	1	1	1	1	3	2
24	2	1	1	1	4	3	2
34	1	1	1	1	3	2	4
32	1	1	1	1	4	4	1
41	2	1	2	2	3	4	3
37	2	1	1	1	1	2	2
16	2	2	2	2	3	2	2
19	2	2	2	2	4	3	2
32	2	1	2	1	2	2	2
47	2	2	2	1	4	3	4
32	1	2	1	1	4	3	3
30	2	1	1	1	4	4	1
46	2	2	2	2	3	4	1
32	2	1	2	1	2	3	2
30	2	1	1	1	3	3	1
31	2	2	2	2	3	3	4
32	2	1	1	1	1	3	3
35	2	2	2	1	4	3	3
31	2	1	1	1	2	2	2
34	1	1	1	1	3	3	4
35	2	1	2	2	3	3	4
34	2	1	1	1	3	2	2
32	2	1	1	2	2	2	2
18	1	2	2	1	3	1	2
34	2	1	2	1	2	2	4
27	2	1	1	1	4	3	4
18	2	2	2	2	3	3	4
20	1	1	1	1	3	2	4
32	1	1	1	2	4	4	2
30	1	2	1	1	3	2	1
33	1	1	1	1	2	3	4
33	2	2	2	1	4	3	2
16	1	1	1	1	3	2	2
24	2	1	1	1	4	4	2
40	2	1	2	2	4	3	4
32	1	2	2	1	4	2	2
28	1	2	2	2	4	3	3
28	2	1	2	1	3	3	2
32	1	1	2	2	4	2	2
34	2	2	1	1	3	2	4
40	2	2	2	1	4	4	2
31	2	1	1	1	2	4	2
42	2	1	1	1	3	4	4
32	2	2	2	1	1	3	1
34	1	1	1	1	2	2	3
46	1	1	1	1	3	1	4
33	2	2	2	2	1	3	3
32	2	1	1	1	3	4	2
32	1	1	1	1	3	3	3
48	2	1	1	1	2	1	3
28	2	1	1	1	4	2	2
32	1	1	2	1	4	2	3
32	1	2	2	2	2	1	4
16	2	2	2	1	3	1	4
33	1	1	1	1	2	2	1
41	2	1	2	2	2	2	4
18	2	1	1	1	4	3	2
40	1	2	2	1	4	2	4
32	1	2	2	1	4	3	1
22	1	1	1	1	3	1	2
48	2	2	2	2	2	3	2
32	1	1	1	1	2	1	3
39	2	2	2	1	4	3	3
30	2	1	2	1	3	2	2
21	1	1	1	1	3	2	2
38	2	1	2	2	2	3	2
16	2	1	2	1	4	1	1
35	2	2	2	1	3	2	2
32	1	1	1	1	2	3	2
35	2	1	1	1	3	3	2
32	1	1	2	1	3	3	4
39	2	2	2	1	3	3	4
28	1	2	2	2	3	3	2
32	1	1	1	1	4	4	4
31	1	1	1	1	4	3	3
48	2	2	2	2	4	4	4
35	2	2	2	1	4	2	2
24	1	2	1	1	3	2	1
31	2	1	1	1	1	1	3
21	1	2	1	1	4	2	2
35	1	2	2	1	4	4	4
47	2	1	2	1	4	3	4
32	1	2	1	1	1	3	2
33	2	1	2	1	2	3	2
22	1	2	2	1	4	2	2
22	1	2	2	1	4	2	2
34	2	1	2	1	4	2	2
42	2	1	2	1	4	4	3
30	2	1	2	1	4	3	3
20	1	1	1	1	3	1	1
40	1	1	1	1	3	5	1
29	2	2	2	1	3	4	3
32	2	1	1	1	3	3	1
30	2	1	1	1	4	1	4
47	2	2	2	2	3	4	4
32	2	1	2	1	4	3	2
31	1	1	2	1	4	3	4
34	2	2	2	1	2	3	2
44	1	2	2	1	4	4	3
46	2	1	1	2	4	4	3
32	2	2	2	1	3	2	2
32	1	2	2	1	4	4	4
32	2	1	1	1	4	3	2
16	1	1	1	1	3	3	3
45	1	2	2	2	3	2	4
20	1	1	1	1	3	2	2
35	1	1	1	1	3	2	1
43	2	2	2	1	3	3	2
32	2	1	1	1	1	3	4
28	1	2	1	2	2	2	3
18	2	1	1	1	4	3	2
32	1	1	1	2	2	3	4
32	2	2	2	1	2	1	2
22	1	2	2	1	4	4	3
33	2	2	2	1	3	3	4
34	1	2	2	1	4	3	2
37	2	1	1	1	2	3	1
49	2	2	1	1	3	4	2
32	1	1	1	1	4	4	1
36	1	2	2	1	1	3	2
31	2	1	1	1	3	3	2
32	1	2	2	1	3	3	2
33	2	1	1	1	4	1	2
34	1	2	1	1	3	2	2
32	1	2	1	1	3	3	2
33	2	2	1	1	4	3	3
31	2	2	2	2	4	2	4
31	2	2	2	1	4	4	2
48	2	2	2	2	3	2	2
20	2	1	1	1	4	1	2
31	2	2	2	1	3	4	3
47	2	1	2	2	4	2	3
48	1	1	1	1	3	3	2
32	2	1	1	1	3	3	1
34	1	2	2	1	3	3	1
31	1	2	2	2	1	2	3
31	2	1	1	1	4	3	1
34	1	1	1	1	4	3	2
33	2	2	2	2	2	3	3
33	1	1	1	1	3	2	4
49	2	2	1	2	3	2	3
41	1	2	2	2	4	5	4
36	1	2	2	1	1	2	2
32	2	1	1	1	3	2	4
37	1	1	1	1	3	4	2
21	2	1	1	1	4	1	4
31	1	1	1	1	1	3	1
34	1	2	2	1	4	1	3
30	1	2	2	1	4	4	2
34	1	2	2	2	3	3	3
43	2	1	1	1	4	3	2
47	2	1	2	2	4	3	2
32	2	1	2	1	4	2	3
32	2	1	1	2	3	3	3
20	1	2	2	1	3	2	4
30	1	1	1	1	3	2	4
37	1	1	2	1	3	3	3
36	2	2	2	1	4	3	1
34	2	2	2	2	4	2	2
44	2	1	1	1	2	3	2
33	1	1	1	1	4	2	1
32	2	1	1	1	2	1	3
34	2	1	2	1	4	2	2
42	2	2	2	1	4	4	3
32	1	1	1	1	2	2	2
28	2	1	1	1	3	2	4
44	2	1	1	1	4	4	2
32	2	2	2	1	4	2	4
16	1	1	1	1	4	2	2
32	2	1	1	1	2	2	2
28	1	2	2	1	2	4	3
33	1	1	2	1	4	3	4
18	1	1	2	1	4	2	3
17	1	1	1	1	4	2	2
48	1	2	2	1	1	1	2
40	1	2	1	1	3	4	3
20	1	1	1	1	4	2	4
20	1	1	1	1	4	2	4
37	2	1	1	2	3	3	4
32	2	2	2	1	4	2	4
33	2	1	1	1	3	2	2
33	2	1	1	1	2	3	1
32	1	1	1	1	3	3	2
34	2	2	2	1	2	2	2
19	2	1	1	1	3	2	1
32	1	1	1	1	3	5	3
36	2	2	2	1	3	2	3
43	1	1	2	1	4	3	2
33	1	2	2	1	3	3	3
33	1	2	1	1	2	1	2
35	1	2	2	2	3	1	2
47	2	1	2	1	2	3	2
31	2	1	1	1	2	3	2
16	2	2	2	2	3	2	3
16	2	1	1	1	4	3	4
25	1	1	1	1	3	2	3
16	2	1	1	1	4	1	4
32	2	2	2	2	3	1	1
43	2	1	1	1	3	1	1
32	1	2	1	1	4	1	2
40	1	2	2	1	1	4	3
39	1	2	2	2	2	2	1
48	1	1	1	1	2	3	2
31	1	2	1	1	4	2	1
22	1	2	2	2	4	2	3
32	1	2	2	2	2	4	4
37	1	2	2	1	4	3	4
41	1	1	2	1	2	4	2
17	1	1	1	1	1	2	3
36	2	1	1	1	1	2	4
41	2	2	2	2	1	3	2
42	2	2	2	2	3	3	3
48	2	1	1	1	4	1	1
49	2	2	2	2	1	2	2
40	1	2	2	1	3	2	2
16	1	1	2	1	2	2	2
31	1	1	1	1	3	2	2
33	1	1	1	1	4	3	2
34	2	2	2	1	1	3	3
31	1	1	1	1	4	2	2
32	1	1	1	1	2	2	2
19	1	1	2	1	3	2	2
36	1	2	1	2	3	4	2
33	1	2	2	1	4	3	2
32	1	2	2	2	4	3	4
30	1	2	2	2	4	2	4
45	1	2	1	1	2	4	3
31	2	2	2	2	2	3	3
