# Supplementary material for: Clinical nurse’s knowledge, attitude, and practice regarding the Intrinsic Capacity of the aged: A cross-sectional study
Source: PLoS One. 2026 Mar 19;21(3):e0330471. doi: 10.1371/journal.pone.0330471 (PMC13001941; doi:10.1371/journal.pone.0330471)
Supplement: S3 File — (ZIP) [file pone.0330471.s003.zip › Supporting Information_all minimal dataset/Dataset11_The result data of Figure 4.xlsx]

## Sheet: 1
Number	Z1	Z2	Z3	Z4	Z5	Z6	Z7	Z8	Z9	Z10	Z11	Z12	Z13	Z14	Z15	Z16	Z18	Z20	T1	T2	T3	T4	T5	Ta6	T7	T8	T9	T10	T11	X1	Xp2	X3	X4	X5	X6	X7	X8	X9	X10	X11	X12	Xp13	Xp14	Xp15	X16	Knowledge	Attitude	Practice
1	2	2	2	2	2	2	2	2	2	2	2	2	2	2	2	2	2	3	2	2	2	2	3	3	3	2	3	2	2	4	2	4	4	4	4	4	4	2	2	2	2	4	3	3	3	37	26	51
2	2	2	2	2	2	2	2	2	2	2	2	2	2	2	2	2	2	2	3	3	3	3	3	3	3	3	3	3	3	2	2	3	3	3	4	3	3	3	3	3	3	2	2	2	3	36	33	44
3	1	1	1	1	1	1	1	1	1	1	1	1	1	1	1	1	1	1	1	1	1	1	1	5	1	1	1	1	1	1	5	1	1	1	1	1	1	1	1	1	1	3	1	1	1	18	15	22
4	1	1	1	1	1	1	1	1	1	1	1	1	1	1	1	1	1	1	1	1	1	1	1	5	1	1	1	1	1	1	2	1	1	1	1	1	1	1	1	1	1	5	5	5	1	18	15	29
5	2	2	2	2	2	2	2	2	2	2	2	2	2	2	2	2	2	2	2	2	2	2	2	4	2	2	2	2	2	2	2	1	1	1	1	1	1	1	1	1	1	4	2	2	3	36	24	25
6	1	1	1	1	1	1	1	1	1	1	1	1	1	1	1	1	1	1	1	1	1	1	1	5	1	1	1	1	1	2	1	2	2	2	2	2	2	2	2	2	2	1	1	1	2	18	15	28
7	2	2	2	2	2	2	2	2	2	2	2	2	2	2	2	2	2	2	3	2	2	2	2	2	2	2	2	2	2	3	3	3	2	2	2	2	2	2	2	2	2	2	2	2	2	36	23	35
8	2	3	2	2	2	2	2	2	2	2	2	2	3	2	2	2	1	2	2	2	2	2	2	2	2	2	2	2	2	2	4	2	2	2	2	2	2	2	2	2	2	2	2	2	2	37	22	34
9	4	3	3	3	3	3	3	3	3	3	3	3	3	4	3	3	3	3	3	3	3	3	3	3	3	3	3	3	3	3	3	3	3	3	3	3	3	3	3	3	3	3	3	3	3	56	33	48
10	1	1	1	1	1	1	1	1	1	1	1	1	1	1	1	1	1	1	1	1	1	1	1	1	1	1	1	1	1	1	1	1	1	1	1	1	1	1	1	1	1	1	1	1	1	18	11	16
11	2	2	2	2	2	2	2	2	2	2	2	2	2	2	2	3	2	2	2	2	2	1	2	2	2	3	2	2	2	2	2	3	2	3	2	2	2	2	2	2	2	3	3	2	2	37	22	36
12	2	2	2	2	2	2	2	2	2	2	2	2	2	2	2	2	2	2	2	2	2	2	2	2	3	2	2	2	2	3	2	3	3	3	3	3	3	3	3	3	3	2	2	2	3	36	23	44
13	1	2	2	2	2	2	2	2	2	2	2	2	2	2	2	2	2	2	2	2	2	2	2	3	3	3	2	2	2	1	2	3	3	3	3	3	3	3	3	3	3	3	3	3	3	35	25	45
14	1	1	1	1	1	1	1	1	1	1	1	1	1	1	1	1	1	1	1	1	1	1	1	5	1	1	1	1	1	1	1	1	1	1	1	1	2	1	1	2	1	1	1	1	1	18	15	18
15	2	2	3	2	2	3	2	2	2	2	2	2	2	3	3	3	1	1	2	2	2	2	2	2	2	2	2	2	2	1	2	2	2	2	2	2	2	2	2	3	2	3	2	2	2	39	22	33
16	2	3	3	3	3	3	3	1	2	2	2	2	2	2	2	2	1	1	1	1	1	1	1	2	2	2	1	2	2	2	2	5	3	2	2	1	1	2	2	1	2	2	2	2	2	39	16	33
17	2	2	1	2	2	2	2	1	1	1	1	2	2	2	2	2	2	2	2	2	2	2	2	3	2	2	1	1	1	2	2	2	2	2	2	2	2	2	2	2	2	3	3	2	2	31	20	34
18	2	2	2	2	2	2	3	2	3	3	2	2	2	2	2	2	2	2	2	2	2	2	2	4	2	2	2	2	2	2	2	1	1	1	1	1	1	2	2	1	1	2	2	2	2	39	24	24
19	2	2	2	2	2	2	2	2	2	2	2	2	2	2	2	2	2	2	2	2	2	2	2	2	2	2	2	2	2	2	2	2	2	2	2	2	2	2	2	2	2	2	2	2	2	36	22	32
20	3	2	2	2	2	2	2	2	2	2	2	2	2	2	2	2	2	2	2	2	2	2	2	4	2	2	2	2	2	2	2	4	3	2	2	2	3	1	2	2	3	3	3	3	2	37	24	39
21	1	1	1	1	1	1	1	1	1	1	1	1	1	1	1	1	1	1	1	1	1	1	1	1	1	1	1	1	1	1	1	1	1	1	1	1	1	1	1	1	1	1	1	1	1	18	11	16
22	2	2	2	2	3	3	2	2	2	3	2	2	2	2	2	2	2	2	2	2	1	2	2	2	2	2	2	2	2	2	2	3	2	2	3	2	2	2	2	2	2	2	2	2	1	39	21	33
23	1	1	1	1	1	1	1	1	1	1	1	1	1	1	1	1	1	1	1	1	1	1	1	2	1	1	1	1	1	1	1	1	1	1	1	1	1	1	2	1	1	2	1	1	2	18	12	19
24	2	2	2	2	2	2	2	2	3	3	3	3	2	3	3	3	2	2	2	2	2	2	2	3	2	2	3	3	3	3	3	3	3	3	3	3	3	3	3	3	3	3	3	3	2	43	26	47
25	2	2	2	2	2	2	2	2	2	2	2	2	2	2	2	2	2	2	2	2	2	2	2	4	2	2	2	2	2	2	4	2	2	2	2	2	2	2	2	2	2	4	4	4	2	36	24	40
26	2	3	3	2	3	2	2	2	2	2	2	2	2	2	2	2	1	1	2	2	2	2	2	2	2	2	2	2	2	2	2	4	3	2	2	2	2	2	3	3	3	3	3	3	3	37	22	42
27	3	3	2	2	2	2	3	3	2	3	3	3	3	3	3	3	2	2	2	2	2	2	2	2	2	2	2	2	2	2	2	3	2	2	2	2	2	2	2	2	2	2	2	2	3	47	22	34
28	2	2	2	2	3	3	3	2	2	2	2	2	2	2	2	2	2	2	2	2	2	2	2	2	2	2	2	2	2	2	2	2	2	2	2	2	2	3	2	3	3	3	2	3	2	39	22	37
29	2	2	3	2	3	2	2	2	2	2	2	2	2	2	2	2	2	2	3	3	3	2	2	2	4	2	2	2	3	3	4	2	2	2	2	2	2	2	2	2	2	2	2	2	2	38	28	35
30	1	1	1	1	2	1	2	1	1	1	1	1	1	1	1	1	1	1	1	1	1	1	1	2	1	1	1	1	1	1	2	1	1	1	1	1	1	1	1	1	1	2	2	2	1	20	12	20
31	5	5	5	5	5	5	5	5	5	5	5	5	5	5	5	5	1	2	3	3	3	3	3	3	3	3	3	3	3	3	3	3	3	3	3	3	3	3	3	3	3	3	3	3	3	83	33	48
32	3	3	3	3	3	3	3	3	3	3	3	3	3	3	3	3	2	2	2	2	2	2	2	2	2	2	2	2	3	2	2	2	2	2	2	2	2	2	2	2	2	2	2	2	2	52	23	32
33	5	5	5	5	5	5	5	2	2	2	3	3	3	3	2	3	1	1	1	1	1	1	1	5	1	1	1	1	1	2	2	2	2	2	2	2	2	2	2	2	2	2	2	2	3	60	15	33
34	1	1	1	3	2	2	2	2	2	2	2	2	2	2	2	2	2	2	2	2	2	2	2	2	2	2	2	2	2	2	2	2	2	2	2	2	2	2	2	2	2	2	2	2	2	34	22	32
35	2	2	2	2	2	2	2	2	2	2	2	2	2	2	2	2	2	3	2	2	2	2	2	3	3	2	2	2	2	2	3	2	2	2	2	2	2	2	2	2	2	2	2	2	2	37	24	33
36	3	3	3	3	3	3	3	3	3	3	3	3	3	3	3	3	3	3	3	3	3	3	3	3	3	3	3	3	3	3	3	3	3	3	3	3	3	3	3	3	3	3	3	3	3	54	33	48
37	2	2	2	3	2	3	3	2	2	2	2	2	2	2	2	2	2	2	2	2	2	2	2	4	3	2	2	2	2	2	2	3	2	2	2	2	2	2	2	2	2	2	2	2	2	39	25	33
38	1	1	1	1	1	1	1	1	1	1	2	2	2	2	2	2	1	1	1	1	1	1	1	5	1	1	1	1	1	1	1	1	1	1	1	1	1	1	1	1	1	1	2	2	1	24	15	18
39	3	3	3	3	3	3	3	3	3	3	3	3	3	3	3	3	2	2	2	2	2	2	2	2	2	2	2	2	2	3	2	2	2	2	2	2	2	2	2	2	2	2	2	2	3	52	22	34
40	2	2	3	3	3	4	3	3	3	3	3	3	2	3	2	2	1	1	2	2	2	2	2	4	2	2	2	2	2	3	3	2	2	2	2	2	2	2	3	3	3	3	3	4	3	46	24	42
41	2	2	2	2	2	2	2	2	2	2	2	2	2	2	2	2	2	2	2	2	2	2	2	2	2	3	3	3	3	3	3	3	3	3	3	3	3	3	3	3	3	3	3	3	3	36	26	48
42	3	3	3	3	3	3	3	3	3	3	3	3	3	3	3	3	3	3	4	3	4	3	3	3	3	3	3	3	3	3	3	3	3	3	3	3	3	3	3	3	3	3	3	3	3	54	35	48
43	1	2	1	1	1	1	1	1	1	1	1	2	2	2	5	1	1	1	1	1	1	1	1	5	1	1	1	1	2	2	1	1	1	1	1	1	1	1	2	2	2	1	1	2	3	26	16	23
44	1	1	1	1	2	1	1	1	2	2	1	1	2	2	1	2	2	1	1	1	2	1	2	4	2	1	2	1	1	1	3	1	2	1	1	2	2	1	1	2	2	5	5	3	2	25	18	34
45	2	2	2	2	2	2	2	2	2	2	2	2	2	2	2	2	1	1	2	2	2	2	2	2	2	2	2	2	2	2	2	2	2	2	2	2	2	2	2	2	2	2	2	2	2	34	22	32
46	2	2	2	2	2	2	2	2	2	2	2	2	2	2	2	2	1	2	2	2	2	2	2	2	2	2	2	2	2	2	2	2	2	2	2	2	2	2	2	2	2	2	2	2	2	35	22	32
47	3	1	1	1	1	1	1	1	1	1	1	1	1	1	1	1	1	1	1	1	1	1	1	5	1	1	1	1	1	1	5	1	1	1	1	1	1	1	1	1	1	5	5	5	1	20	15	32
48	2	2	2	2	2	2	2	2	2	2	2	2	2	2	2	2	2	2	2	2	3	3	3	3	3	3	3	3	2	2	2	2	2	2	2	3	3	3	3	3	3	3	3	3	2	36	30	41
49	1	1	1	1	1	1	1	1	1	2	2	2	2	2	2	2	2	2	2	2	2	2	2	4	2	2	2	2	2	2	2	2	2	2	2	2	2	2	2	2	2	3	3	3	2	27	24	35
50	2	2	2	2	1	1	1	1	1	1	1	1	1	1	2	2	2	2	1	2	2	2	2	4	2	1	1	1	1	1	2	2	2	2	2	2	2	2	2	2	2	2	2	2	2	26	19	31
51	2	2	2	2	2	2	2	2	2	2	2	3	2	2	2	2	2	2	2	2	2	2	2	2	2	2	2	2	2	2	2	2	2	2	2	2	2	2	2	2	2	2	2	2	2	37	22	32
52	2	2	2	2	2	2	2	2	2	2	2	2	2	2	2	3	2	2	2	2	2	2	2	4	2	2	2	2	2	2	2	2	2	2	2	2	2	2	2	2	2	2	2	2	2	37	24	32
53	2	1	1	1	1	1	1	1	1	1	1	1	1	1	1	1	1	1	1	1	1	1	1	1	2	1	1	1	1	2	2	3	2	2	1	2	2	1	1	1	2	2	2	2	1	19	12	28
54	4	4	4	4	4	4	4	4	4	4	4	3	3	4	4	4	1	4	2	2	2	2	2	4	2	2	2	2	2	2	2	2	2	2	2	2	2	2	2	2	2	3	2	2	2	67	24	33
55	2	2	2	2	2	2	2	2	2	2	2	2	2	2	2	2	2	2	2	2	2	2	2	2	2	2	2	2	2	2	2	2	2	2	2	2	2	2	1	2	2	2	2	2	2	36	22	31
56	2	2	2	2	2	2	2	2	2	2	2	2	2	2	2	2	2	2	2	2	2	2	2	2	2	2	2	2	3	2	2	2	2	2	2	3	2	3	2	2	2	2	2	2	2	36	23	34
57	1	1	1	1	1	1	1	1	1	1	1	1	1	1	1	1	1	1	1	1	1	1	1	5	1	1	1	1	1	1	1	1	3	2	2	2	2	2	2	2	2	2	2	2	1	18	15	29
58	1	1	1	1	1	1	1	1	1	1	1	1	1	1	1	1	1	1	1	1	1	1	1	2	1	1	1	1	1	1	2	1	1	1	1	1	1	1	1	1	1	2	2	2	1	18	12	20
59	3	3	3	3	3	3	2	2	2	2	2	2	3	3	3	3	2	2	2	2	2	2	2	2	2	2	2	2	2	3	3	3	3	3	3	3	3	3	3	3	3	3	2	2	3	46	22	46
60	1	1	1	1	1	1	1	1	1	1	1	1	1	1	1	1	1	1	1	1	1	1	1	1	1	1	1	1	1	1	1	1	1	1	1	1	1	1	1	1	1	1	1	1	1	18	11	16
61	1	2	2	2	2	2	2	2	2	2	2	2	2	2	3	2	2	2	3	3	3	2	2	4	3	2	2	2	2	2	3	3	3	5	2	3	2	2	2	2	2	4	3	3	1	36	28	42
62	3	3	3	3	3	3	3	3	3	3	3	3	3	3	3	3	2	2	3	3	3	3	3	3	3	3	3	3	3	3	3	3	3	3	3	3	3	3	3	3	3	3	3	3	3	52	33	48
63	1	2	2	2	2	2	2	1	2	2	2	2	1	1	1	1	1	1	2	1	1	1	1	5	1	1	1	1	1	3	2	3	1	2	2	2	2	2	2	2	2	2	2	2	2	28	16	33
64	3	2	2	2	2	2	2	2	3	2	3	2	2	2	3	3	2	2	2	2	2	2	2	2	2	2	2	2	2	2	2	2	2	2	2	2	2	2	2	2	2	2	2	2	2	41	22	32
65	3	3	3	3	3	3	3	3	3	3	3	3	3	3	3	3	1	1	2	3	2	2	2	2	3	2	2	2	3	3	3	3	1	1	2	2	1	3	2	3	3	4	2	2	3	50	25	38
66	3	3	3	3	3	3	3	3	3	3	3	3	3	3	3	3	3	3	2	2	2	2	2	2	2	2	2	2	2	4	2	2	2	2	2	2	2	2	2	2	2	2	2	2	2	54	22	34
67	2	2	2	2	2	2	2	2	2	2	2	2	2	2	3	3	1	1	1	2	2	2	2	2	2	2	2	2	2	2	2	2	2	2	2	2	2	2	2	2	2	3	2	2	2	36	21	33
68	1	1	1	1	1	1	1	1	1	1	1	1	1	1	1	1	1	1	1	1	1	1	1	1	1	1	1	1	1	1	1	1	1	1	1	1	1	3	3	2	3	1	1	1	1	18	11	23
69	3	3	3	3	3	3	3	2	2	2	2	2	2	2	2	2	2	2	2	2	2	2	2	2	2	2	2	2	2	3	4	3	3	3	2	2	3	2	2	3	2	2	2	2	3	43	22	41
70	2	2	2	2	2	2	2	2	2	2	2	2	2	2	2	2	2	2	2	2	2	2	2	2	2	2	2	2	2	2	2	2	2	2	2	2	2	2	2	2	3	2	2	2	2	36	22	33
71	1	1	1	1	1	1	1	1	1	1	1	1	1	1	1	1	1	1	1	1	1	1	1	3	1	1	1	1	1	1	2	1	1	1	1	1	1	1	1	1	1	1	1	1	1	18	13	17
72	1	1	1	1	1	1	1	1	1	1	1	1	1	1	1	1	1	1	1	1	1	1	1	1	1	1	1	1	1	1	1	1	1	1	1	1	1	1	1	1	1	1	1	1	1	18	11	16
73	2	2	2	2	2	2	2	2	2	2	2	2	2	2	2	2	2	2	2	2	2	2	2	2	2	2	2	2	2	2	2	3	3	3	3	3	3	3	3	3	3	2	2	2	3	36	22	43
74	2	2	2	2	1	1	1	1	1	1	1	1	1	1	1	1	1	1	1	1	1	1	1	1	2	1	1	1	1	1	2	1	1	1	1	1	1	1	1	1	1	1	1	1	1	22	12	17
75	1	1	2	1	2	2	1	1	1	1	1	1	1	1	1	1	1	1	1	2	1	1	1	5	1	1	1	1	1	1	2	1	1	1	2	1	1	1	1	1	1	2	2	2	2	21	16	22
76	3	3	3	3	1	1	1	3	1	1	1	1	1	1	1	1	1	1	1	1	1	1	1	5	1	1	1	2	1	1	5	1	1	1	1	1	1	1	1	1	1	5	5	5	1	28	16	32
77	1	1	1	1	1	1	1	1	1	1	1	1	1	1	1	1	1	1	1	1	1	1	1	1	1	1	1	1	1	3	1	3	3	3	3	3	3	3	3	3	3	3	3	3	3	18	11	46
78	2	2	2	2	2	2	2	2	2	2	2	2	2	2	2	2	2	2	2	2	2	2	2	2	2	2	2	2	2	1	2	2	2	2	2	2	2	2	2	2	2	2	2	2	2	36	22	31
79	1	1	1	1	1	1	1	1	1	1	1	1	1	1	1	1	1	1	2	1	1	1	1	3	3	3	3	1	1	2	3	2	2	2	2	2	2	2	2	2	2	3	3	3	2	18	20	36
80	1	1	1	1	1	1	1	1	1	1	1	1	1	1	1	1	1	1	1	1	1	1	1	5	1	1	1	1	1	1	5	1	1	1	1	1	1	1	1	1	1	5	5	5	1	18	15	32
81	3	3	3	2	3	3	3	1	1	2	2	2	2	2	2	1	1	1	2	1	1	1	1	5	1	1	1	1	1	3	1	2	2	2	2	2	2	2	2	2	2	4	2	3	2	37	16	35
82	3	3	3	3	3	3	3	3	3	3	3	3	3	3	3	3	2	3	2	2	2	2	2	2	2	2	2	2	4	4	2	4	3	3	3	3	3	3	3	3	3	3	3	3	3	53	24	49
83	2	2	2	2	2	2	2	2	2	2	2	2	2	2	2	2	2	2	2	2	2	2	2	2	2	2	2	2	2	2	2	2	2	2	2	2	2	2	2	2	2	2	2	2	2	36	22	32
84	2	2	2	2	2	2	2	2	2	2	2	2	2	2	2	2	1	2	2	2	2	1	2	2	2	2	2	2	2	2	2	2	2	2	2	2	2	2	2	2	2	2	2	2	2	35	21	32
85	3	3	2	2	2	3	4	2	2	2	2	2	2	2	2	3	3	2	3	3	2	3	3	3	3	2	2	3	2	3	4	3	2	2	3	2	3	3	3	3	3	3	3	3	2	43	29	45
86	2	2	2	2	1	1	1	1	1	1	1	1	1	1	1	1	1	1	1	1	1	1	1	5	1	1	1	1	1	2	3	2	2	2	2	2	2	2	2	2	2	3	4	5	3	22	15	40
87	2	2	2	2	2	2	2	2	2	2	2	2	2	2	2	2	2	2	2	2	2	2	2	2	3	2	2	2	2	2	2	2	2	2	2	2	2	2	2	2	2	2	2	2	2	36	23	32
88	3	3	3	3	3	3	3	2	2	3	2	2	2	2	2	2	2	2	3	2	2	2	2	3	2	2	2	2	2	2	2	3	2	2	2	2	1	1	1	1	1	1	1	2	2	44	24	26
89	2	2	1	2	2	2	2	2	2	2	2	2	2	2	2	2	1	2	2	2	1	1	1	1	1	1	1	1	2	1	2	2	1	1	1	1	1	1	1	1	1	1	2	2	2	34	14	21
90	2	2	2	2	3	2	2	2	3	3	2	2	2	2	2	2	1	1	2	2	2	2	2	2	2	2	2	2	2	2	2	3	3	3	3	3	3	3	3	3	3	2	2	2	3	37	22	43
91	3	3	2	3	3	3	3	3	3	3	3	3	3	3	3	3	3	3	3	2	4	3	3	3	3	3	3	2	3	3	3	3	3	3	3	3	3	3	3	3	3	3	3	3	3	53	32	48
92	3	3	3	3	3	3	3	2	2	2	2	2	2	2	2	2	1	2	2	2	2	2	2	3	2	2	2	2	2	2	3	3	3	3	2	2	2	2	2	2	2	2	2	2	2	42	23	36
93	1	1	2	2	1	2	2	1	2	2	2	2	2	2	2	2	2	2	2	2	2	2	2	2	2	2	2	2	2	2	2	2	2	2	2	2	2	2	2	2	2	2	2	2	1	32	22	31
94	1	1	1	1	1	1	1	1	1	1	1	1	1	1	1	1	1	1	1	1	1	1	1	5	1	1	1	1	1	1	1	1	1	1	1	1	1	1	1	1	1	1	1	1	1	18	15	16
95	1	1	1	1	1	1	1	1	1	1	1	1	1	1	1	1	1	1	1	1	1	1	1	1	1	1	1	1	1	1	1	1	1	1	1	1	1	1	1	1	1	1	1	1	1	18	11	16
96	1	1	1	1	1	1	1	1	1	1	1	1	1	1	1	1	1	1	1	1	1	1	1	5	1	1	1	1	1	3	1	2	2	2	2	2	2	2	2	2	2	1	1	1	2	18	15	29
97	1	2	2	2	2	2	2	2	2	2	2	2	2	2	2	2	2	2	2	2	2	2	2	4	2	3	2	2	2	2	4	2	2	2	2	2	2	2	2	2	3	3	4	4	2	35	25	40
98	3	3	2	2	2	2	3	2	3	2	2	2	3	3	2	3	2	2	2	3	2	2	2	3	4	2	2	2	2	2	2	2	2	2	2	2	2	2	2	2	2	3	3	3	2	43	26	35
99	3	3	3	3	3	3	3	3	3	3	3	3	3	3	3	3	3	3	3	3	3	3	3	3	3	3	3	3	3	2	3	3	3	3	3	3	3	3	3	3	3	3	3	3	3	54	33	47
100	5	5	5	5	5	5	5	5	5	5	5	5	5	5	5	5	5	5	3	3	3	3	3	3	3	3	3	3	3	5	3	5	5	5	5	5	5	5	5	5	5	3	3	3	5	90	33	72
101	2	2	2	2	3	3	3	2	3	3	2	2	2	2	2	2	2	2	2	2	2	2	2	2	3	2	2	2	3	3	3	2	2	2	2	2	3	3	2	2	3	3	2	2	2	41	24	38
102	2	2	2	2	2	2	2	2	2	2	2	2	2	2	2	2	2	1	2	2	2	2	2	2	2	2	2	2	2	1	2	2	2	2	2	2	2	2	2	2	2	2	2	2	2	35	22	31
103	2	2	2	2	2	2	2	2	2	2	2	2	1	2	1	2	1	1	2	1	1	2	2	2	2	2	2	2	2	3	2	3	2	2	2	2	3	2	2	2	2	2	2	2	2	32	20	35
104	3	3	3	3	3	3	3	3	3	3	2	1	1	1	1	1	1	1	1	1	1	1	1	5	1	1	1	1	1	3	3	3	3	3	3	3	3	3	3	3	3	3	3	3	2	39	15	47
105	2	3	3	3	3	3	3	3	3	3	3	2	3	3	3	3	2	1	1	1	1	1	1	1	1	1	1	1	1	3	3	3	3	3	3	3	3	2	2	3	3	3	3	3	3	49	11	46
106	3	2	4	3	3	2	3	1	1	3	2	1	1	1	1	1	1	1	1	1	1	1	1	5	1	1	1	1	1	2	2	5	1	1	1	1	1	1	1	1	1	2	1	2	5	34	15	28
107	2	3	3	3	3	3	3	2	2	2	2	2	2	2	3	2	2	2	2	2	2	2	2	2	2	2	2	2	2	2	2	2	2	2	2	2	2	2	2	2	2	2	2	2	2	43	22	32
108	2	2	2	2	2	2	2	2	2	2	2	2	2	2	3	2	1	1	3	2	2	2	2	2	2	2	2	2	2	1	2	3	2	2	2	2	2	2	2	2	2	2	2	2	2	35	23	32
109	3	3	3	3	3	2	2	1	3	2	2	2	2	2	2	2	1	1	1	1	1	1	1	1	2	1	2	2	2	2	2	2	2	2	2	2	2	2	2	2	2	2	2	2	2	39	15	32
110	2	2	2	2	2	2	2	2	2	2	2	1	1	2	3	2	2	2	2	2	2	2	2	2	2	2	2	2	2	1	2	3	3	1	2	2	2	2	2	2	1	2	2	2	3	35	22	32
111	2	2	3	2	2	3	3	2	3	3	2	2	1	1	1	1	1	1	2	2	2	2	2	3	3	2	3	3	2	1	3	3	2	2	2	2	2	2	2	2	2	3	3	3	2	35	26	36
112	2	1	1	1	1	1	1	1	1	1	1	1	1	1	1	1	1	1	1	1	1	1	1	1	1	1	1	1	1	2	1	2	2	2	2	2	2	2	2	2	2	1	1	1	2	19	11	28
113	2	2	2	3	3	3	3	2	2	2	2	2	2	2	4	2	2	2	2	2	2	2	2	2	2	2	2	2	2	1	2	2	2	2	2	2	2	2	2	2	2	2	2	2	2	42	22	31
114	2	2	2	2	2	2	2	2	2	2	2	2	2	2	2	2	2	2	2	2	2	2	2	2	2	2	2	2	2	3	2	2	2	3	3	3	2	2	3	2	3	2	2	2	2	36	22	38
115	2	2	2	2	2	2	2	2	2	2	2	2	2	2	2	2	2	2	2	2	2	2	2	2	2	2	2	2	2	2	2	2	2	2	2	2	2	2	2	2	2	2	2	2	2	36	22	32
116	2	3	2	3	3	2	2	2	2	2	2	2	2	2	2	2	1	2	2	2	2	2	2	4	2	2	2	2	2	2	2	3	3	3	3	2	2	3	2	3	3	2	2	3	3	38	24	41
117	1	1	1	1	1	1	1	1	1	1	1	1	1	1	1	1	1	1	1	1	1	1	1	5	1	1	1	2	1	1	1	1	1	1	1	1	1	1	1	1	1	1	1	1	1	18	16	16
118	2	2	2	2	2	2	2	2	2	2	2	2	2	2	2	2	1	2	2	2	2	2	2	4	2	2	2	2	2	1	1	1	1	1	1	1	1	1	1	1	1	1	1	1	1	35	24	16
119	3	3	3	3	3	3	3	3	3	3	3	3	3	3	3	3	1	1	1	1	1	1	1	5	1	1	1	1	1	3	2	3	2	2	2	2	2	2	2	2	2	4	2	2	2	50	15	36
120	2	1	3	2	3	3	3	3	2	2	2	1	1	1	1	1	1	1	1	1	1	1	1	5	1	1	1	1	1	3	1	2	1	1	1	1	1	1	1	1	2	1	1	1	2	33	15	21
121	2	2	2	2	2	2	3	2	3	3	2	2	2	2	2	2	2	2	2	2	2	2	2	2	3	2	2	2	2	2	2	2	2	2	2	2	2	2	2	2	2	2	2	2	2	39	23	32
122	1	1	1	1	1	1	1	1	1	1	1	1	1	1	1	1	1	1	1	1	1	1	1	2	2	2	2	2	2	1	2	3	2	2	2	2	2	2	2	2	2	2	2	2	2	18	17	32
123	1	1	1	1	1	1	1	1	1	1	1	1	1	1	1	1	1	1	1	1	1	1	1	1	1	1	1	1	1	1	1	1	1	1	1	1	1	1	1	1	1	1	1	1	1	18	11	16
124	2	2	2	2	2	2	2	2	2	2	2	2	2	2	2	2	2	2	2	2	1	2	2	2	2	2	2	2	2	2	2	2	2	2	2	2	2	2	2	2	2	2	2	2	2	36	21	32
125	2	2	2	2	2	2	2	2	2	2	2	2	2	2	2	2	2	2	2	2	2	2	2	2	2	2	2	2	2	2	2	2	2	2	2	2	2	2	2	2	2	2	1	1	1	36	22	29
126	1	1	1	1	1	1	1	1	1	1	1	1	1	1	1	1	1	1	1	1	1	1	1	5	1	1	1	1	1	1	1	1	1	1	1	1	1	1	1	1	1	5	5	5	1	18	15	28
127	3	3	3	3	3	2	3	3	3	3	3	3	2	2	2	2	2	2	2	2	2	2	2	2	2	2	2	2	2	2	2	3	3	3	3	3	3	3	3	3	3	2	2	2	3	47	22	43
128	2	2	2	2	2	2	2	2	2	2	2	2	2	2	2	2	2	2	2	2	2	2	2	2	2	2	2	2	2	2	2	2	2	2	2	2	2	2	2	2	2	2	2	2	2	36	22	32
129	1	1	1	1	1	1	1	1	1	1	1	1	1	1	1	1	1	1	1	1	1	1	1	5	1	1	1	1	1	1	2	3	4	1	2	2	1	4	1	1	2	4	5	4	3	18	15	40
130	1	1	1	1	1	1	1	1	1	1	1	1	1	1	1	1	1	1	1	1	1	1	1	5	1	1	1	1	1	1	1	1	1	1	1	1	1	1	1	1	1	1	1	1	1	18	15	16
131	1	1	2	1	1	1	1	1	1	1	1	1	1	1	1	1	1	1	1	1	1	1	1	5	1	1	1	1	1	1	2	2	2	2	2	2	2	2	2	2	2	2	2	2	2	19	15	31
132	1	3	1	1	1	1	3	1	2	3	1	1	1	1	1	1	1	1	1	1	1	1	1	1	1	1	1	1	1	3	1	1	1	1	1	1	1	1	1	1	1	1	1	1	3	25	11	20
133	3	2	2	2	2	2	2	1	1	1	1	1	1	1	1	1	1	1	2	1	1	1	1	2	3	3	2	2	2	2	4	2	2	2	2	2	2	2	2	2	2	4	4	4	2	26	20	40
134	2	2	2	2	2	2	2	2	2	2	2	2	2	2	2	2	2	2	1	1	1	1	1	1	1	1	1	1	1	1	1	1	1	1	1	1	1	1	1	1	1	1	1	1	1	36	11	16
135	3	2	3	2	2	2	3	2	2	2	2	2	2	2	2	2	2	2	2	2	2	2	2	2	2	2	2	2	2	2	2	2	2	2	2	2	2	2	2	2	2	2	2	2	2	39	22	32
136	1	1	1	1	1	1	1	1	1	1	1	1	1	1	1	1	1	1	1	1	1	1	1	2	1	1	1	2	2	4	3	3	3	3	2	2	2	2	4	3	1	4	3	5	2	18	14	46
137	2	2	2	2	2	2	2	2	2	2	2	2	2	2	2	2	2	2	2	2	2	2	2	1	2	2	2	2	2	2	1	2	2	2	2	2	2	2	2	2	1	2	2	2	2	36	21	30
138	2	2	2	2	2	2	2	2	2	2	1	1	1	1	1	1	1	1	1	1	1	1	1	5	1	1	1	1	1	2	2	2	2	2	2	2	2	2	2	3	3	2	3	2	2	28	15	35
139	1	1	1	1	1	1	1	1	1	1	1	1	1	1	1	1	1	1	1	1	1	1	1	5	1	1	1	1	1	1	5	1	1	1	1	1	1	1	1	1	1	1	1	1	1	18	15	20
140	2	2	2	2	2	2	2	2	2	2	2	2	2	2	2	2	2	2	3	3	2	2	2	2	2	2	2	2	2	2	2	2	2	2	2	2	2	2	2	2	2	2	2	2	2	36	24	32
141	3	3	3	2	2	3	3	1	1	1	1	1	1	1	1	1	1	1	1	1	1	1	1	5	1	1	1	1	1	2	5	2	2	2	2	2	2	2	2	2	2	2	2	2	3	30	15	36
142	2	3	2	2	2	2	2	2	2	3	2	2	2	2	2	2	2	2	2	2	1	2	2	2	2	2	2	2	2	2	2	2	2	2	2	2	2	2	2	2	2	2	2	2	2	38	21	32
143	3	3	3	2	2	2	2	2	2	2	2	2	2	2	2	2	2	2	2	2	2	2	2	4	2	2	2	2	2	2	2	3	2	2	2	2	2	2	2	2	2	2	2	2	2	39	24	33
144	3	2	2	2	2	2	3	2	2	2	3	2	3	2	2	3	2	2	1	2	2	2	2	2	2	2	2	2	2	2	3	3	3	2	3	1	3	2	2	2	2	3	2	3	1	41	21	37
145	1	1	1	2	2	2	2	3	2	1	2	2	2	2	2	2	1	2	2	2	2	2	2	4	2	4	4	3	4	2	4	3	3	3	3	3	3	3	2	3	3	3	3	5	1	32	31	47
146	1	1	1	1	1	1	1	1	1	1	1	1	1	1	1	1	1	1	1	1	1	1	1	1	1	1	1	1	1	1	1	1	1	1	1	1	1	1	1	1	1	1	1	1	1	18	11	16
147	1	1	1	1	1	1	1	1	1	1	1	1	1	1	1	1	1	1	1	1	1	1	1	5	1	1	1	1	1	1	5	1	1	1	1	1	1	1	1	1	1	5	1	1	1	18	15	24
148	1	1	1	1	1	1	1	1	1	1	1	1	1	1	1	1	1	1	1	1	1	1	1	5	1	1	1	1	1	1	3	2	2	2	2	2	1	1	1	1	2	2	2	2	2	18	15	28
149	2	2	2	2	2	2	2	2	2	2	2	2	2	2	2	2	2	2	2	2	2	2	2	2	2	2	2	2	2	2	2	2	2	2	2	2	2	2	2	2	2	2	2	2	2	36	22	32
150	3	3	3	2	3	3	2	2	3	2	2	2	3	2	2	2	2	1	2	2	2	2	2	2	2	1	2	2	2	2	2	2	2	2	2	2	1	1	2	2	2	2	2	2	2	42	21	30
151	4	4	2	4	2	2	2	2	4	4	3	3	3	3	3	3	3	3	2	2	2	3	2	2	2	2	2	2	2	2	2	4	4	4	4	2	2	3	2	2	2	2	2	3	3	54	23	43
152	3	3	3	3	2	3	3	1	2	3	3	1	1	1	1	2	1	1	1	1	1	2	1	5	1	1	1	1	2	2	3	2	2	2	4	4	3	1	1	3	1	2	2	3	1	37	17	36
153	2	3	3	3	3	3	3	3	2	3	2	3	2	2	2	2	2	2	2	2	2	2	2	4	2	2	2	2	2	2	2	2	3	2	2	3	2	3	3	2	2	2	2	2	2	45	24	36
154	2	3	3	3	3	2	3	3	3	3	2	2	2	2	2	2	2	2	2	2	2	2	2	2	2	2	2	2	2	2	2	2	2	2	2	2	2	2	2	2	2	2	2	2	2	44	22	32
155	1	2	2	2	2	2	2	2	2	2	2	2	2	2	2	2	2	2	2	2	2	2	2	4	2	2	2	2	2	2	4	2	2	2	2	2	2	2	2	2	2	3	3	3	2	35	24	37
156	2	2	2	2	2	2	2	2	2	2	2	2	2	2	2	1	2	2	2	2	2	2	2	2	2	2	2	2	2	2	2	2	2	2	2	2	2	2	2	2	2	2	2	2	2	35	22	32
157	3	3	3	2	3	2	3	2	3	3	2	1	1	1	1	1	1	1	3	1	1	1	1	2	2	1	1	1	1	1	1	3	3	3	2	2	3	1	1	1	2	2	2	2	2	36	15	31
158	1	1	1	1	1	1	1	1	1	1	1	1	1	1	1	1	1	1	1	1	1	1	1	1	1	1	1	1	1	1	1	1	1	1	1	1	1	1	1	1	1	1	1	1	1	18	11	16
159	2	2	2	2	2	2	2	2	2	2	2	2	2	2	2	2	2	2	2	2	2	2	2	2	2	2	2	2	2	3	2	3	2	2	2	2	2	2	2	2	2	2	2	2	2	36	22	34
160	2	2	2	2	2	2	2	2	2	2	2	2	2	2	2	2	2	1	1	1	1	1	1	5	1	1	1	1	1	2	2	2	2	2	2	2	2	2	2	2	2	2	2	2	2	35	15	32
161	2	2	2	2	2	2	2	3	2	2	2	2	2	3	3	2	2	2	3	2	2	2	2	2	2	2	3	2	2	2	2	3	2	2	2	2	2	2	2	2	2	3	2	2	2	39	24	34
162	3	2	2	2	2	2	2	2	3	2	2	2	2	2	2	2	1	1	1	1	1	1	1	1	1	1	1	2	2	1	1	1	1	1	1	1	1	1	1	1	1	1	1	1	1	36	13	16
163	1	1	1	1	1	1	1	1	1	1	1	1	1	1	1	1	1	1	1	1	1	1	1	3	3	3	1	2	1	1	3	1	1	1	1	1	1	1	1	1	2	3	3	3	2	18	18	26
164	2	2	2	2	2	2	2	1	1	1	1	1	1	1	1	1	1	1	3	2	1	1	1	1	2	2	1	1	1	3	2	3	3	3	3	3	3	2	2	3	2	2	1	1	2	25	16	38
165	3	3	3	2	2	3	3	2	2	3	2	2	2	2	2	2	2	1	3	3	2	2	2	2	2	2	2	2	2	2	2	2	2	3	3	2	2	2	2	3	2	2	2	2	3	41	24	36
166	2	3	2	2	2	2	2	2	2	2	2	2	2	2	2	2	2	2	2	2	2	2	2	2	2	2	2	2	2	2	2	2	3	3	3	3	4	3	3	3	3	2	3	3	3	37	22	45
167	2	2	2	2	2	2	2	2	2	2	2	2	2	2	2	2	2	2	2	2	2	2	1	2	2	2	2	2	2	2	2	3	1	1	1	1	1	1	1	2	2	2	2	2	2	36	21	26
168	3	4	3	2	3	3	3	3	3	3	3	3	3	3	3	2	2	2	3	3	3	3	3	3	3	3	3	3	3	3	2	3	3	3	3	3	3	3	3	3	3	3	3	3	3	51	33	47
169	2	2	2	2	2	2	2	1	1	1	2	2	2	2	2	2	2	2	2	2	2	1	1	2	2	1	2	2	2	2	2	2	2	2	2	2	2	2	2	2	2	2	2	2	2	33	19	32
170	2	2	2	2	2	2	2	2	2	2	2	2	2	2	2	2	2	2	2	2	2	2	2	2	2	2	2	2	2	2	2	2	3	2	2	2	2	2	2	2	2	2	2	2	1	36	22	32
171	1	1	1	1	1	1	1	1	1	1	1	1	1	1	1	1	1	1	1	1	1	1	1	5	1	1	1	1	1	1	1	3	3	1	1	1	1	1	1	3	1	1	1	5	3	18	15	28
172	3	3	3	3	3	3	3	2	2	2	2	2	2	2	3	3	2	2	2	3	2	2	2	4	2	2	3	2	3	3	2	2	3	2	2	2	4	2	2	3	3	2	3	3	3	45	27	41
173	2	2	2	3	2	2	3	2	2	2	2	3	2	3	2	2	2	2	3	2	2	2	1	2	2	1	2	2	2	3	3	3	1	1	2	1	2	2	2	3	2	3	2	2	3	40	21	35
174	2	2	2	2	2	2	3	2	2	2	2	2	2	2	2	2	3	2	2	2	2	2	2	3	2	2	2	2	2	2	2	2	2	2	2	2	2	2	2	2	2	2	2	2	2	38	23	32
175	1	1	1	1	1	1	1	1	1	1	1	1	1	1	1	1	1	1	1	1	1	1	1	5	1	1	1	1	1	1	2	1	1	1	1	1	1	1	1	1	1	2	2	2	1	18	15	20
176	1	1	1	1	1	1	1	1	1	1	1	1	1	1	2	1	1	1	1	1	1	1	1	5	1	1	1	1	1	1	4	1	1	1	1	1	1	1	1	1	1	5	5	5	1	19	15	31
177	3	2	3	3	3	3	3	3	3	3	3	3	3	3	3	3	2	3	3	2	3	2	2	2	2	3	3	3	3	2	2	3	3	3	3	3	3	3	3	3	3	3	3	3	3	52	28	46
178	2	2	3	2	3	2	2	2	2	2	3	3	3	3	3	3	3	3	3	2	3	3	3	3	3	2	2	2	2	2	3	2	2	2	3	2	2	2	3	2	2	3	3	3	2	46	28	38
179	1	1	1	1	1	1	1	1	1	1	1	1	1	1	1	1	1	1	1	1	1	1	1	1	1	1	1	1	1	2	2	1	1	1	1	2	2	2	2	2	2	2	2	3	1	18	11	28
180	2	2	2	2	2	3	3	2	2	2	2	3	2	2	2	2	2	2	2	2	2	2	2	4	2	2	2	2	2	2	2	1	2	2	2	2	2	2	2	2	2	2	2	2	2	39	24	31
181	2	2	2	2	2	2	2	2	2	2	2	2	2	2	2	2	1	1	2	2	2	2	2	2	2	2	2	2	2	2	2	2	2	2	2	2	2	2	2	2	2	2	2	2	2	34	22	32
182	1	1	1	1	1	1	1	1	1	1	1	1	1	1	1	1	1	1	1	1	1	1	1	5	1	1	1	1	1	1	5	1	1	1	1	1	1	1	1	2	3	1	1	1	1	18	15	23
183	1	1	1	1	1	1	1	1	1	1	1	1	1	1	1	1	1	1	1	1	1	1	1	5	1	1	1	1	1	1	1	1	1	1	1	1	1	1	1	1	1	1	1	1	1	18	15	16
184	2	2	2	2	2	2	2	2	2	2	2	2	2	2	2	2	2	2	2	2	2	2	2	2	2	2	2	2	2	2	2	2	2	2	2	2	2	2	2	2	2	2	2	2	2	36	22	32
185	2	2	2	2	2	2	2	2	2	2	2	2	2	2	2	2	2	2	2	2	2	2	2	2	2	2	2	2	2	2	2	2	2	2	2	2	2	2	2	2	2	2	2	2	2	36	22	32
186	3	3	3	3	3	3	3	3	3	3	3	3	3	3	3	3	3	3	3	3	3	3	3	3	3	3	3	3	3	3	3	3	3	3	3	3	3	3	3	3	3	3	3	3	3	54	33	48
187	1	1	1	1	1	1	1	1	1	1	1	1	1	1	1	1	1	1	1	1	1	1	1	1	1	1	1	1	1	1	1	1	1	1	1	1	1	1	1	1	1	1	1	1	1	18	11	16
188	1	1	3	2	2	2	2	2	2	2	2	2	2	2	2	2	1	2	2	2	2	2	2	2	2	2	2	2	2	2	2	2	2	2	2	2	2	2	2	2	2	2	2	2	1	34	22	31
189	3	3	3	3	3	3	4	2	3	4	2	2	2	2	2	2	2	2	3	2	2	2	2	2	3	2	2	2	2	3	3	3	2	2	2	2	2	2	2	3	3	3	3	3	3	47	24	41
190	2	2	2	2	2	2	2	2	2	2	2	2	2	2	2	2	2	2	2	2	2	2	2	2	2	2	2	2	2	2	2	2	2	2	3	2	2	2	2	2	2	2	2	2	2	36	22	33
191	2	2	3	3	2	2	2	2	2	2	2	2	2	2	2	2	2	2	2	2	2	2	2	2	2	2	2	2	2	2	2	2	2	2	2	2	2	2	2	3	3	2	3	2	3	38	22	36
192	2	2	3	2	2	2	2	1	2	2	2	2	2	2	2	2	2	2	2	2	2	2	2	4	3	2	2	2	3	2	2	2	2	2	2	2	2	2	2	2	2	2	2	2	2	36	26	32
193	2	2	2	2	2	2	2	2	2	2	2	2	2	2	2	2	2	2	2	2	2	2	2	2	2	2	2	2	2	3	2	3	2	2	2	2	2	2	2	2	2	2	2	2	2	36	22	34
194	2	2	2	2	2	2	2	2	2	2	1	2	3	2	1	3	1	2	2	2	2	2	2	2	2	2	2	2	1	1	2	2	2	2	3	3	1	1	3	3	3	3	2	1	1	35	21	33
195	2	2	2	2	2	2	2	2	2	2	2	2	2	2	2	2	2	2	2	2	2	2	2	3	2	2	2	2	2	2	3	3	2	2	2	2	2	2	2	2	2	3	3	3	3	36	23	38
196	2	2	2	2	3	2	2	2	2	2	2	2	2	2	2	2	1	2	2	2	2	2	2	2	2	2	2	2	2	2	2	2	2	2	2	2	2	2	2	2	2	2	2	2	2	36	22	32
197	3	3	3	2	3	2	2	1	2	2	2	2	2	2	2	2	2	2	2	2	2	2	2	2	2	2	2	2	2	2	1	2	3	2	2	2	2	2	2	2	2	2	2	2	2	39	22	32
198	2	2	2	2	2	2	2	2	2	2	2	2	2	2	2	2	2	2	2	2	2	2	2	2	2	2	2	2	2	2	2	2	2	2	2	2	2	2	2	2	2	2	2	2	2	36	22	32
199	2	3	3	2	2	2	3	1	2	2	2	2	2	2	2	2	2	2	2	2	2	2	2	2	2	2	2	2	2	3	2	2	2	2	2	2	2	2	2	2	2	2	2	2	2	38	22	33
200	2	3	2	3	2	2	2	2	2	2	2	2	2	2	2	2	2	2	2	2	2	3	3	3	2	2	2	2	2	2	3	2	2	2	2	2	2	4	4	3	4	4	4	2	2	38	25	44
201	2	2	2	2	2	2	2	2	2	2	2	2	2	2	2	2	2	2	2	2	2	2	2	2	2	2	2	2	2	2	2	2	2	2	2	2	2	2	2	2	2	2	2	2	2	36	22	32
202	2	2	2	2	2	2	2	2	2	2	2	2	2	2	2	2	2	2	2	2	2	2	2	2	2	2	2	2	2	2	2	2	2	2	2	2	2	2	2	2	2	2	2	2	2	36	22	32
203	2	2	2	2	2	2	2	2	2	2	2	2	2	2	2	2	2	2	2	2	2	2	2	3	3	2	2	2	2	2	4	3	2	2	2	2	2	2	2	2	2	2	2	2	3	36	24	36
204	2	2	2	2	2	2	2	2	2	2	2	2	2	2	2	2	2	2	2	2	2	2	2	2	1	2	1	2	2	2	2	3	5	5	5	5	5	5	5	5	5	2	2	2	3	36	20	61
205	2	2	1	2	2	2	2	2	2	2	2	2	2	2	2	2	2	2	2	2	2	2	2	2	2	2	2	2	2	2	2	2	2	2	2	2	2	2	2	2	2	2	2	2	2	35	22	32
206	1	1	1	1	1	1	1	3	2	3	3	3	2	2	2	2	1	1	2	2	2	2	2	3	3	3	2	2	2	1	2	3	3	2	1	1	1	1	1	1	1	2	2	2	4	31	25	28
207	2	2	2	2	2	2	2	2	2	2	2	2	2	2	2	2	2	2	2	2	2	2	2	2	2	2	2	2	2	3	2	3	3	3	3	3	3	3	3	3	3	2	2	2	3	36	22	44
208	1	1	1	1	1	1	1	1	1	1	1	1	1	1	1	1	1	1	1	1	1	1	1	5	1	1	1	1	1	1	2	1	1	1	1	1	2	1	1	1	1	2	2	2	1	18	15	21
209	2	2	2	2	2	2	2	1	1	1	1	1	1	1	1	1	1	1	1	1	1	1	1	5	1	1	1	1	1	1	1	2	2	2	1	1	1	1	1	1	1	1	1	1	1	25	15	19
210	2	2	2	2	2	2	2	2	2	2	2	2	2	2	2	2	2	2	2	2	2	2	2	2	2	2	2	2	2	2	2	2	2	2	2	2	2	2	2	2	2	2	2	2	2	36	22	32
211	3	3	3	3	3	3	3	3	3	3	3	3	3	3	3	3	2	2	2	2	2	2	2	2	2	2	2	2	2	2	2	2	2	2	2	2	2	2	2	2	2	2	2	2	2	52	22	32
212	3	2	3	2	2	3	2	2	3	3	2	2	3	2	3	3	2	3	2	2	3	2	2	2	2	2	2	2	2	2	2	2	2	2	2	2	2	2	2	2	2	2	2	2	2	45	23	32
213	1	1	1	1	1	1	1	1	1	1	1	1	1	1	1	1	1	1	1	1	2	2	2	2	2	2	2	2	2	2	2	1	1	1	1	1	1	1	1	1	1	2	2	2	2	18	20	22
214	2	2	2	2	2	2	2	2	2	2	2	2	2	2	2	2	2	2	2	2	2	2	2	2	2	2	2	2	2	2	2	2	2	2	2	2	2	2	2	2	2	2	2	2	2	36	22	32
215	2	2	3	3	3	3	3	2	2	2	2	2	2	2	2	2	2	2	2	2	2	2	2	2	2	2	2	2	2	3	2	3	1	1	1	1	1	1	1	1	1	2	2	2	2	41	22	25
216	1	1	1	1	1	1	1	1	1	1	1	1	1	1	1	1	1	1	1	1	1	1	1	5	1	1	1	1	1	1	5	1	1	1	1	1	1	1	1	1	1	5	5	5	1	18	15	32
217	3	3	3	3	3	3	3	3	3	4	2	3	3	3	3	3	3	3	2	3	2	2	2	2	2	3	2	2	2	2	2	2	2	2	2	2	2	2	2	2	3	3	2	2	2	54	24	34
218	1	2	2	2	2	2	2	2	2	2	2	2	2	2	2	2	2	2	2	2	2	2	2	2	2	2	2	2	2	2	2	1	1	1	1	1	1	1	1	1	1	2	2	2	2	35	22	22
219	1	1	1	1	1	1	1	1	1	1	1	1	1	1	1	2	2	1	1	1	1	1	1	5	1	1	1	1	1	1	5	1	1	1	1	1	1	1	1	1	1	5	5	5	1	20	15	32
220	1	2	2	2	2	2	2	2	2	2	2	2	2	2	2	2	2	2	2	2	2	2	2	4	2	2	2	2	2	2	2	2	2	2	2	2	2	2	2	2	2	2	2	2	2	35	24	32
221	2	2	3	3	3	3	3	2	2	2	2	2	2	2	2	2	2	2	2	2	2	2	2	2	2	2	2	2	2	2	2	2	2	2	2	2	2	2	2	2	2	2	2	2	2	41	22	32
222	1	1	1	1	1	1	1	1	1	1	1	1	1	1	1	1	1	1	1	1	1	1	1	2	2	1	1	1	1	1	5	1	1	1	1	1	1	1	1	1	1	2	2	2	1	18	13	23
223	2	2	2	2	2	2	2	2	2	2	2	2	2	2	2	2	2	2	2	2	2	2	2	3	2	2	2	2	2	2	2	3	3	3	3	3	3	3	3	3	3	3	3	2	3	36	23	45
224	2	2	2	2	2	2	2	2	2	2	2	2	2	2	5	2	2	2	2	2	2	2	2	2	2	2	2	2	2	2	2	2	2	2	2	2	2	2	2	2	2	2	2	2	2	39	22	32
225	3	3	3	3	3	3	3	3	3	3	3	3	3	3	3	3	2	2	2	2	2	2	2	1	2	3	2	2	3	3	2	3	3	3	3	3	3	2	2	3	2	3	3	4	3	52	23	45
226	2	3	3	2	3	3	3	4	3	3	3	3	3	3	3	3	2	2	3	3	3	3	3	3	3	3	3	3	4	3	3	3	3	3	3	3	3	3	3	3	3	3	3	3	2	51	34	47
227	3	2	2	2	2	2	2	2	2	2	2	2	2	2	2	2	2	1	2	2	2	2	2	2	2	2	2	2	3	3	2	2	3	2	2	2	3	3	3	3	2	2	2	2	2	36	23	38
228	1	1	1	1	1	1	1	1	1	1	1	1	1	1	1	1	1	1	1	1	1	1	1	5	1	1	1	1	1	1	1	1	1	1	1	1	1	1	1	1	1	1	1	1	1	18	15	16
229	1	1	1	1	1	1	1	1	1	1	1	1	1	1	1	1	1	1	1	1	1	1	1	5	1	1	1	1	1	1	1	1	1	1	1	1	1	1	1	1	1	1	1	1	1	18	15	16
230	4	4	4	1	1	1	1	1	1	1	1	1	1	1	1	1	1	1	1	1	1	1	1	5	1	1	1	1	1	1	5	1	1	1	1	1	1	1	1	1	1	5	5	5	1	27	15	32
231	3	2	2	2	2	2	2	2	2	2	2	2	2	2	2	2	2	2	2	2	2	2	2	2	2	2	2	2	2	2	4	2	2	2	2	2	2	2	2	2	2	2	2	2	2	37	22	34
232	2	2	2	2	2	2	2	2	2	2	2	2	2	2	2	2	2	2	2	2	2	2	2	2	2	2	2	2	2	2	2	2	2	2	2	2	2	2	2	2	2	2	2	2	2	36	22	32
233	2	2	3	3	3	3	3	2	3	3	3	3	3	3	2	2	2	2	2	2	2	2	2	3	2	2	2	2	2	2	3	2	2	2	2	2	2	2	2	2	2	3	3	3	2	47	23	36
234	3	3	3	3	3	3	3	2	3	3	3	3	3	3	2	3	2	2	2	2	2	2	2	2	2	2	2	2	4	2	2	3	2	2	2	2	2	2	2	2	2	2	2	2	2	50	24	33
235	2	2	2	3	2	2	2	2	2	2	2	2	2	2	2	2	3	2	2	2	2	2	3	2	2	2	2	2	2	1	2	2	2	2	2	2	2	2	2	2	3	2	2	2	3	38	23	33
236	3	3	3	3	3	3	3	3	3	3	3	3	3	2	2	3	2	3	3	3	3	3	3	3	3	3	3	3	3	3	3	5	5	5	2	3	5	5	5	5	3	3	3	3	5	51	33	63
237	3	3	3	3	3	3	3	3	3	3	3	3	3	2	2	2	1	1	1	1	1	1	1	2	2	2	2	2	1	3	2	3	3	2	1	1	1	1	1	1	1	2	2	2	2	47	16	28
238	2	2	2	2	1	1	1	2	2	2	2	3	3	2	2	3	2	1	1	1	1	1	1	5	1	1	1	1	1	1	1	3	2	2	2	1	3	2	2	2	1	4	1	2	2	35	15	31
239	2	2	2	2	2	2	2	2	2	2	2	2	2	2	2	2	2	2	2	3	2	2	2	2	2	2	2	2	2	2	2	2	2	2	2	2	2	2	2	2	2	2	2	2	2	36	23	32
240	3	3	3	3	3	3	3	2	2	2	2	2	2	2	2	2	2	2	2	2	2	2	2	2	2	2	2	2	2	3	2	3	2	2	2	2	2	2	2	2	2	2	2	2	2	43	22	34
241	2	2	3	3	3	3	3	3	3	3	3	3	3	3	3	3	2	2	1	1	1	2	2	3	2	2	2	2	2	3	3	5	4	4	4	5	5	5	5	5	4	3	3	3	5	50	20	66
242	1	1	1	1	1	1	1	2	2	2	2	3	2	2	2	3	1	2	2	2	1	1	1	4	2	2	2	2	1	1	5	1	1	1	1	1	1	1	1	1	1	5	5	5	1	30	20	32
243	3	3	3	3	3	3	3	3	3	3	3	2	3	3	3	3	3	3	3	3	3	3	3	3	3	3	3	2	3	3	3	3	3	3	3	3	3	3	3	3	3	3	3	3	3	53	32	48
244	1	2	2	2	2	2	2	2	2	2	2	2	2	2	2	2	2	2	2	2	2	2	2	4	2	2	2	2	2	2	4	2	2	2	2	2	2	2	2	2	2	4	4	4	2	35	24	40
245	3	3	3	3	3	3	2	2	2	3	3	2	2	2	2	2	2	2	2	2	2	2	2	2	2	2	2	2	2	3	3	3	3	2	2	2	3	3	3	3	3	3	2	2	3	44	22	43
246	2	2	2	2	2	2	2	2	3	2	2	2	2	2	2	2	3	2	2	2	2	2	1	3	2	2	2	2	2	2	2	2	2	2	2	2	2	2	2	2	2	3	2	2	2	38	22	33
247	2	2	2	2	2	2	1	1	2	3	2	2	2	2	2	2	2	2	2	2	2	2	2	2	2	2	2	2	2	2	2	2	2	2	2	2	3	2	2	3	3	2	2	2	2	35	22	35
248	3	3	2	2	3	2	2	2	2	2	2	2	2	2	2	2	2	2	2	2	2	2	2	2	2	2	2	2	3	2	2	2	2	2	2	2	2	2	2	2	2	2	2	2	3	39	23	33
249	2	2	2	2	2	2	2	2	2	2	2	2	2	2	2	2	2	2	2	2	2	2	1	2	2	4	2	2	2	3	2	3	2	2	2	3	2	2	2	2	4	2	2	2	1	36	23	36
250	2	3	2	3	2	2	2	2	2	2	2	2	3	3	3	3	1	1	1	2	2	2	2	1	2	2	2	2	2	2	3	2	2	1	3	3	3	2	1	2	2	2	2	3	2	40	20	35
251	2	3	2	2	2	2	2	2	2	2	2	2	2	2	2	2	1	2	2	2	2	2	1	2	2	2	2	2	2	2	2	2	2	2	2	2	2	2	2	2	1	2	2	2	2	36	21	31
252	2	2	2	2	3	2	2	2	2	2	2	2	2	2	2	2	2	2	2	2	2	2	2	4	2	2	2	2	2	2	2	3	3	2	3	3	3	4	3	3	3	3	3	3	3	37	24	46
253	2	2	2	2	2	2	2	2	2	2	2	2	2	2	2	2	2	2	2	2	2	2	2	2	2	2	2	2	2	2	2	2	2	2	2	2	2	2	2	2	2	2	2	2	2	36	22	32
254	1	1	1	1	1	1	1	1	1	1	1	1	1	1	1	1	1	1	1	1	1	1	1	5	1	1	1	1	1	1	5	1	1	1	1	1	1	1	1	1	1	1	1	1	1	18	15	20
255	1	1	1	1	1	1	1	1	1	1	1	1	1	1	1	1	1	1	1	1	1	1	1	5	1	1	1	1	1	1	4	1	1	1	1	1	1	1	1	1	1	1	1	1	1	18	15	19
256	2	3	4	3	4	4	4	2	2	3	2	2	2	2	1	2	1	1	2	2	2	2	2	2	2	2	2	2	3	2	2	2	2	2	2	2	2	2	2	2	2	3	2	2	2	44	23	33
257	2	2	2	2	2	2	2	2	2	2	2	2	2	2	2	2	2	2	2	2	2	2	2	5	2	2	2	2	2	2	5	1	1	1	1	1	1	1	1	1	1	2	2	2	1	36	25	24
258	3	3	3	3	3	3	3	2	2	2	2	2	2	2	2	2	2	2	2	2	2	2	2	2	2	2	2	2	3	3	2	3	3	3	3	3	3	3	3	3	3	2	2	2	3	43	23	44
259	1	1	1	1	1	1	1	1	1	1	1	1	1	1	1	1	1	1	1	1	1	1	1	4	1	1	1	1	1	1	2	1	1	1	1	1	1	1	1	1	1	2	2	2	2	18	14	21
260	1	1	1	1	2	2	2	2	2	2	2	2	2	2	2	2	2	2	2	2	2	2	2	2	3	2	2	2	2	3	2	3	2	2	2	2	3	2	2	3	2	2	2	2	2	32	23	36
261	2	2	2	2	2	2	2	2	2	2	2	2	2	2	2	2	2	3	2	2	2	2	2	2	2	2	2	2	2	2	2	2	2	2	2	2	2	2	2	2	2	2	2	2	2	37	22	32
262	1	2	1	1	1	1	1	1	1	1	1	1	1	1	1	1	1	1	1	1	1	1	1	5	1	1	1	1	1	1	5	1	2	2	2	2	2	2	2	2	2	5	5	5	1	19	15	41
263	3	2	3	3	3	3	2	2	3	2	2	2	2	2	2	2	2	2	2	2	2	2	2	2	2	2	2	2	2	2	2	2	2	2	2	2	2	2	2	2	2	2	2	2	2	42	22	32
264	1	1	1	1	1	1	1	1	1	1	1	1	1	1	1	1	1	1	1	1	1	1	1	5	1	1	1	1	1	1	2	1	1	1	1	2	1	1	1	1	1	2	1	1	1	18	15	19
265	2	2	2	2	2	2	2	2	2	2	2	2	2	2	2	2	2	2	2	2	2	2	2	2	2	2	2	2	2	2	2	2	2	2	2	2	2	2	2	2	2	2	2	2	2	36	22	32
266	2	2	2	2	3	2	2	2	3	2	2	2	2	2	1	3	2	1	2	2	3	2	2	3	2	3	3	2	2	2	3	2	2	2	2	2	2	1	2	2	2	3	2	2	2	37	26	33
267	2	2	3	3	3	3	3	3	3	3	3	3	3	3	3	3	1	2	2	2	2	2	2	2	2	2	2	2	2	3	2	3	3	3	2	2	3	2	2	2	2	2	2	2	2	49	22	37
268	1	1	2	1	1	2	2	2	1	1	1	1	2	2	2	1	1	1	1	1	1	1	1	5	1	1	1	1	1	1	3	1	1	1	1	2	1	2	1	2	1	5	2	2	2	25	15	28
269	1	3	2	2	2	2	2	1	1	1	1	1	1	1	1	1	1	1	1	1	1	1	1	5	1	1	1	1	1	2	2	2	2	3	3	2	3	2	2	2	1	5	5	5	2	25	15	43
270	2	2	2	2	2	2	2	2	2	2	2	2	2	2	2	2	2	2	2	2	2	2	2	2	2	2	2	2	2	2	2	2	2	2	2	2	2	2	2	2	2	2	2	2	2	36	22	32
271	1	1	1	1	1	1	1	1	1	1	1	1	1	1	1	1	1	1	1	1	1	1	1	5	1	1	1	1	1	1	5	1	1	1	1	1	1	1	1	1	1	5	5	5	1	18	15	32
272	2	2	2	2	2	2	2	2	2	2	2	2	2	2	2	2	2	2	2	2	2	2	2	2	2	2	2	2	2	2	2	2	2	2	2	2	2	2	2	2	2	2	2	2	2	36	22	32
273	2	2	2	2	3	2	3	2	2	2	2	2	2	2	2	2	2	2	2	2	2	2	1	3	2	2	2	2	1	2	2	2	2	2	3	3	3	3	2	2	3	2	2	2	3	38	21	38
274	2	2	2	2	2	2	2	1	1	1	1	1	1	1	1	1	1	1	2	2	2	2	2	1	2	3	2	2	2	2	1	2	2	2	2	2	2	2	2	2	2	2	2	3	2	25	22	32
275	1	1	1	1	1	1	1	1	1	1	1	1	1	1	1	1	1	1	1	1	1	1	1	5	1	1	1	1	1	2	2	1	1	2	2	2	2	2	2	2	2	2	2	2	1	18	15	29
276	4	3	3	3	3	3	3	3	3	3	3	3	3	3	3	3	3	3	3	3	3	3	3	3	3	3	3	3	3	3	3	3	3	3	3	3	3	3	3	3	3	3	3	3	3	55	33	48
277	1	1	1	1	1	1	1	1	1	1	1	1	1	1	1	1	1	1	1	1	1	1	1	5	1	2	1	1	2	1	2	1	1	2	1	1	2	2	3	1	1	2	2	2	2	18	17	26
278	3	3	4	4	4	4	4	2	2	2	2	2	1	2	1	1	1	1	1	1	1	2	1	5	1	1	1	1	1	2	2	2	2	2	2	2	2	1	1	1	1	2	2	2	2	43	16	28
279	1	1	1	1	1	1	1	1	1	1	1	1	1	1	1	1	1	1	1	1	1	1	1	3	3	3	1	1	1	1	5	1	1	1	1	1	1	1	1	1	1	3	5	3	1	18	17	28
280	2	2	2	2	2	2	2	2	2	2	2	2	2	2	2	2	2	2	2	2	2	2	2	2	2	2	2	2	2	2	2	2	2	2	2	2	2	2	2	2	2	2	2	2	2	36	22	32
281	2	3	2	2	2	2	2	2	1	1	1	1	2	1	1	2	1	1	1	1	1	1	1	5	1	1	1	1	1	2	2	1	2	1	1	1	1	1	2	2	2	2	1	1	1	29	15	23
282	2	2	2	2	2	2	2	2	2	2	2	2	2	2	2	2	2	2	2	2	2	2	2	2	2	2	2	2	2	2	2	2	2	2	2	2	2	2	2	2	2	2	2	2	2	36	22	32
283	1	1	1	1	1	1	1	1	1	1	1	1	1	1	1	1	1	1	1	1	1	1	1	1	1	1	1	1	1	1	1	1	3	1	1	1	1	1	1	1	1	1	1	1	1	18	11	18
284	3	3	3	3	3	3	3	2	2	2	2	2	2	2	2	2	2	2	2	2	2	2	3	2	2	2	2	2	2	2	2	2	2	2	2	2	2	2	2	2	3	2	2	2	3	43	23	34
285	3	3	3	3	3	3	3	3	3	3	3	3	3	3	3	3	2	3	3	3	3	3	3	3	3	3	3	3	3	2	3	2	3	2	2	2	3	3	3	3	2	3	3	3	2	53	33	41
286	3	3	3	3	3	3	3	2	2	2	2	2	2	2	2	2	1	2	2	2	2	2	2	2	2	2	2	2	2	2	2	2	2	2	2	2	2	2	2	2	2	2	2	2	2	42	22	32
287	2	2	2	2	2	2	2	2	2	2	2	2	2	2	2	2	2	2	2	2	2	2	2	2	2	2	2	1	2	1	2	2	3	2	2	2	2	2	2	1	2	2	2	2	2	36	21	31
288	2	2	2	2	2	2	2	2	2	2	2	2	2	2	2	2	2	2	2	2	2	2	2	2	2	2	2	2	2	2	2	2	2	2	2	2	2	2	2	2	2	2	2	2	2	36	22	32
289	1	1	1	1	1	1	1	1	1	1	1	1	1	1	1	1	1	1	1	1	1	1	1	5	1	1	2	2	2	2	4	1	1	2	2	2	2	2	2	3	1	5	5	5	1	18	18	40
290	1	2	1	1	1	1	1	1	1	1	1	1	1	1	1	1	1	1	1	1	1	1	1	5	1	1	1	1	1	1	1	1	1	1	1	1	1	1	1	2	1	1	1	1	2	19	15	18
291	2	2	2	2	2	2	2	2	2	2	2	2	2	2	2	2	2	2	3	2	2	2	2	5	2	2	2	2	2	2	2	2	2	2	2	2	2	2	2	2	2	2	2	2	2	36	26	32
292	3	3	3	3	3	3	3	3	3	3	3	3	3	3	3	3	2	2	2	2	2	2	2	2	2	2	2	2	2	2	2	3	3	2	2	2	2	2	2	2	2	2	3	3	2	52	22	36
293	1	1	1	1	1	1	1	1	1	1	1	1	1	1	1	1	1	1	1	1	1	1	1	3	3	1	1	1	1	1	3	1	1	1	1	1	1	1	1	1	1	3	2	2	1	18	15	22
294	4	4	3	3	3	3	3	2	2	2	2	3	2	2	2	3	2	3	4	3	4	4	3	3	3	4	2	2	3	2	2	3	3	2	2	2	2	2	2	2	2	3	2	2	2	48	35	35
295	2	2	2	2	2	2	2	2	2	2	2	2	2	2	2	2	2	2	2	2	2	2	2	2	2	2	2	2	2	2	2	2	2	2	2	2	2	2	2	2	2	2	2	2	2	36	22	32
296	3	2	3	3	3	3	3	1	1	1	1	1	1	1	1	1	1	1	1	1	1	1	1	5	1	1	1	1	1	1	5	1	1	1	1	1	1	1	1	1	1	2	2	2	1	31	15	23
297	3	3	3	3	3	3	3	3	3	3	2	2	2	2	2	2	2	2	2	2	3	3	2	3	3	2	2	2	2	2	2	2	2	2	2	2	2	2	2	2	2	3	3	2	2	46	26	34
298	3	2	3	3	3	3	3	2	2	2	2	2	2	2	2	2	2	2	2	2	2	2	2	2	2	2	2	2	2	2	2	2	2	3	2	2	2	2	2	2	2	2	2	2	2	42	22	33
299	2	2	2	2	2	2	2	2	2	2	2	2	2	2	2	2	2	2	2	2	2	2	2	3	3	3	2	3	3	2	2	3	3	3	3	3	3	3	3	3	3	2	2	2	3	36	27	43
300	3	3	3	4	4	4	3	3	3	3	4	3	2	2	2	3	3	3	2	2	2	2	2	3	3	3	3	3	3	3	3	3	1	2	2	2	3	2	1	3	4	3	3	3	3	55	28	41
301	2	2	2	2	2	2	2	2	2	2	2	2	2	2	2	2	2	2	2	2	2	2	2	4	1	1	2	2	2	3	4	2	2	2	2	2	2	2	2	2	2	1	4	4	1	36	22	37
302	3	3	3	3	3	3	3	3	2	2	2	2	2	2	2	2	2	2	3	3	3	3	3	3	3	3	2	3	3	3	3	3	4	3	2	2	3	3	2	2	3	3	2	3	3	44	32	44
303	2	2	2	2	2	2	2	2	2	2	2	2	2	2	2	2	2	2	2	2	2	2	2	4	2	2	2	2	2	1	2	2	2	2	2	2	2	2	2	2	2	2	2	2	2	36	24	31
304	1	1	1	1	1	1	1	1	1	1	1	1	1	1	1	1	1	1	1	1	1	1	1	5	1	1	1	1	1	1	5	1	1	1	1	1	1	1	1	1	1	1	1	1	2	18	15	21
305	2	2	2	2	2	2	2	2	2	2	2	2	2	2	2	2	2	2	2	2	2	2	2	2	2	2	2	2	2	2	2	2	2	2	2	2	2	2	2	2	2	2	2	2	2	36	22	32
306	3	2	3	2	2	2	3	3	2	2	2	2	2	2	2	2	2	2	2	2	2	2	2	3	3	2	2	2	2	3	3	2	3	3	2	2	2	3	3	2	3	3	2	2	3	40	24	41
307	2	1	1	1	1	1	1	1	1	1	1	1	1	1	1	1	1	1	1	1	1	1	1	1	1	1	1	1	1	1	1	1	1	1	1	1	1	1	1	1	1	1	1	1	1	19	11	16
308	2	2	2	2	3	2	2	2	2	2	2	2	2	2	2	2	2	2	2	2	2	2	2	2	2	2	2	2	2	2	2	2	2	2	2	2	2	2	2	2	3	1	2	2	2	37	22	32
309	2	2	2	2	2	2	2	2	3	2	2	2	2	2	2	2	2	2	2	2	2	2	1	2	2	2	2	2	2	2	2	2	2	2	2	2	2	2	2	2	2	4	2	2	2	37	21	34
310	1	2	2	2	2	3	2	2	2	3	3	2	2	2	2	2	3	3	3	3	3	3	3	3	3	3	3	3	3	3	3	3	3	3	3	3	3	3	3	3	3	2	2	3	3	40	33	46
311	3	3	3	3	3	3	3	3	3	3	3	3	3	3	3	2	2	2	2	2	2	2	2	4	2	2	2	2	2	3	2	3	3	2	2	2	2	2	2	2	2	2	2	2	3	51	24	36
312	2	1	2	1	1	1	1	1	1	1	1	1	1	1	1	1	1	1	1	1	1	1	1	5	1	1	1	1	1	2	5	1	1	1	1	1	1	1	1	1	1	5	5	5	1	20	15	33
313	2	1	2	2	2	2	2	2	2	2	2	2	2	2	2	2	1	1	1	1	1	1	1	2	2	2	2	2	2	1	2	2	2	2	1	1	2	1	1	2	2	2	2	2	2	33	17	27
314	2	3	2	3	3	3	3	2	3	3	2	2	3	2	3	3	2	2	2	2	2	2	2	4	2	2	2	2	2	2	3	2	2	2	2	2	2	3	3	3	3	3	3	3	2	46	24	40
315	2	2	2	2	2	2	2	1	2	1	1	1	1	1	1	1	1	1	1	1	2	2	2	2	2	2	2	2	2	2	2	3	2	2	1	1	1	1	1	1	1	2	2	2	1	26	20	25
316	2	2	2	2	2	2	2	2	2	2	2	2	2	2	2	2	2	2	2	2	2	2	2	3	3	3	3	3	3	2	3	3	3	3	3	3	3	3	3	3	3	3	3	3	2	36	28	46
317	2	2	2	2	2	2	2	2	2	2	2	2	2	2	2	2	2	2	2	2	2	2	2	2	2	2	2	2	2	2	2	2	2	2	2	2	2	2	2	2	2	2	2	2	3	36	22	33
318	3	3	3	3	3	3	3	2	2	2	2	2	2	3	2	2	1	2	3	3	2	2	2	2	3	2	2	2	3	2	3	2	2	2	2	2	2	2	2	2	3	2	2	2	2	43	26	34
319	3	3	3	3	3	3	3	3	3	3	3	3	3	3	3	3	3	3	3	3	1	1	1	5	1	1	1	1	1	3	3	3	3	3	2	2	2	2	2	2	2	5	3	3	3	54	19	43
320	3	3	3	2	3	2	3	2	3	3	3	3	3	3	3	3	1	3	3	3	3	3	3	3	3	3	3	3	3	1	2	1	2	2	2	2	2	2	2	2	2	2	3	3	2	49	33	32
321	2	3	3	2	2	3	3	3	3	3	3	3	3	3	3	3	3	2	2	2	2	3	2	3	3	2	2	2	2	2	2	2	2	2	2	2	2	2	2	2	2	3	3	3	2	50	25	35
322	1	2	3	2	3	3	3	3	3	3	3	3	3	3	3	3	3	3	3	3	3	3	3	3	3	3	3	3	3	2	2	2	2	2	2	2	2	2	2	2	2	3	3	3	2	50	33	35
323	3	3	3	3	3	2	2	3	2	2	2	2	2	2	3	3	2	2	2	2	2	2	2	3	4	2	4	2	2	3	2	3	3	2	2	2	2	3	3	3	2	3	2	3	2	44	27	40
324	2	3	4	4	3	3	4	4	3	3	4	3	4	3	3	3	3	3	3	3	3	2	3	3	3	3	3	3	3	3	3	2	2	3	2	2	2	2	3	2	3	3	3	3	2	59	32	40
325	3	3	3	2	2	2	2	2	2	2	2	2	2	2	2	2	1	2	2	2	2	2	2	4	2	2	2	2	2	2	2	2	2	2	2	2	2	1	1	1	1	1	2	2	1	38	24	26
326	2	2	3	3	3	3	3	3	3	3	3	3	3	3	3	3	1	1	1	1	1	1	1	2	2	2	2	2	2	2	2	2	2	2	2	2	2	2	2	2	2	2	2	2	2	48	17	32
327	2	3	2	3	2	3	2	2	2	2	2	2	2	2	2	2	2	2	1	2	3	2	2	2	3	2	2	2	2	2	3	2	2	2	2	3	2	3	3	3	3	2	2	2	2	39	23	38
328	1	1	2	2	1	1	1	2	1	1	1	1	1	1	1	1	1	2	1	2	2	2	2	4	2	2	2	2	2	2	3	4	3	4	3	3	3	3	3	3	3	3	3	3	2	22	23	48
329	1	1	1	1	1	1	1	1	1	1	1	1	1	1	1	1	1	1	1	1	1	1	1	5	1	1	1	1	1	1	1	1	1	1	1	1	1	1	1	1	1	1	1	1	1	18	15	16
330	1	1	1	1	1	1	1	1	1	1	1	1	1	1	1	1	1	1	1	1	1	1	1	1	1	1	1	1	1	1	1	1	1	1	1	1	1	1	1	1	1	1	1	1	1	18	11	16
331	3	3	3	3	3	3	3	3	3	3	3	3	3	3	3	3	3	3	3	3	3	3	3	3	3	3	3	3	3	4	3	4	3	4	1	1	3	3	4	4	4	2	2	2	4	54	33	48
332	3	3	3	3	3	3	3	3	3	3	3	3	3	3	3	3	1	2	2	3	3	3	3	5	1	1	1	1	1	1	2	1	1	1	1	1	1	1	1	1	1	1	3	3	1	51	24	21
333	1	3	3	2	3	3	2	1	1	1	1	1	1	1	1	2	1	1	2	2	2	2	1	2	3	2	2	2	2	2	2	3	3	3	1	1	1	2	2	2	3	2	2	2	2	29	22	33
334	2	2	2	2	2	2	2	2	2	2	2	2	2	2	2	2	2	2	2	2	2	2	2	2	2	2	3	2	3	2	2	2	3	3	3	3	2	2	3	2	3	2	2	2	2	36	24	38
335	2	2	2	2	2	2	2	2	2	3	3	4	2	2	2	2	2	3	2	3	2	2	2	2	2	3	3	2	2	2	2	2	3	3	3	2	2	2	3	2	3	2	3	3	3	41	25	40
336	2	2	2	2	2	2	2	2	2	2	2	2	2	2	2	2	2	2	2	2	2	2	2	2	2	2	2	2	2	2	2	1	1	2	2	2	2	2	2	2	2	2	2	2	2	36	22	30
337	2	3	2	2	3	3	2	2	2	3	2	2	3	2	3	3	2	2	2	2	2	2	2	4	2	3	3	2	2	3	3	2	2	2	2	2	2	2	2	2	2	4	4	4	2	43	26	40
338	3	3	3	3	3	3	3	3	3	3	3	2	2	2	2	2	2	2	2	2	2	2	2	3	2	2	3	2	3	3	3	3	2	2	2	2	2	2	2	2	2	2	2	2	3	47	25	36
339	3	3	3	3	3	3	3	3	3	3	3	3	3	3	3	3	2	1	3	2	3	2	2	2	2	2	2	2	3	2	2	1	2	2	2	2	3	2	2	3	2	2	3	2	2	51	25	34
340	1	1	1	1	1	1	1	1	1	1	1	1	1	1	1	1	1	1	1	1	1	1	1	5	1	1	1	1	1	1	1	1	1	1	1	1	1	1	1	1	1	5	1	1	1	18	15	20
341	3	1	2	2	2	2	2	2	2	2	1	1	1	1	1	1	1	1	1	1	1	1	1	5	1	2	2	1	1	1	4	2	1	1	1	1	1	1	1	1	1	5	4	3	2	28	17	30
342	2	2	2	2	2	2	2	2	2	2	2	2	2	2	2	2	2	2	2	2	1	1	1	5	1	1	1	1	1	2	2	2	2	2	2	2	2	2	2	2	2	2	2	2	2	36	17	32
343	2	3	3	3	3	3	3	3	3	3	3	3	3	3	3	3	1	1	3	3	3	3	3	3	3	3	3	3	3	3	3	3	3	2	1	1	3	3	3	3	3	3	3	3	3	49	33	43
344	3	3	3	3	3	3	2	2	2	2	2	2	2	2	2	2	1	1	1	1	1	1	2	3	1	1	1	1	1	1	2	1	1	1	1	1	1	1	1	1	1	2	2	2	1	40	14	20
345	2	2	2	2	3	2	2	1	2	1	1	1	1	3	1	2	1	1	3	2	1	1	1	2	1	1	1	1	3	2	2	2	1	2	2	2	2	2	2	3	3	2	2	2	2	30	17	33
346	1	1	1	1	1	1	1	1	1	2	2	2	2	2	1	1	2	1	1	1	1	1	1	2	1	1	1	1	1	1	2	2	1	1	1	1	1	1	1	1	1	2	2	2	2	24	12	22
347	2	2	2	2	2	2	2	2	2	2	2	2	2	2	2	2	2	2	2	2	2	2	2	2	2	2	2	2	2	2	2	2	2	2	2	2	2	2	2	2	2	2	2	2	2	36	22	32
348	1	1	1	1	1	1	1	1	1	1	1	1	1	1	1	1	1	1	1	1	1	1	1	1	1	1	1	1	1	1	2	1	1	1	1	1	1	1	1	1	1	1	1	1	1	18	11	17
349	3	2	3	2	2	3	3	3	2	2	3	2	3	3	2	2	2	3	2	3	2	2	2	3	3	3	3	3	2	2	4	3	3	3	3	3	3	3	3	3	2	3	3	2	3	45	28	46
350	1	1	1	1	1	1	1	1	1	1	1	1	1	1	1	1	1	1	1	1	1	1	1	5	1	1	1	1	1	1	5	1	1	1	1	1	1	1	1	1	1	5	5	5	1	18	15	32
351	2	2	2	2	2	2	2	2	2	2	2	2	2	2	2	2	2	2	2	2	2	2	2	3	2	2	2	2	2	1	2	1	1	1	1	1	1	1	1	1	1	2	2	2	2	36	23	21
352	2	2	2	2	2	2	2	2	2	2	2	2	2	2	2	2	1	2	2	2	2	2	2	2	2	2	2	2	2	1	2	1	1	1	1	1	1	1	1	1	1	2	2	2	1	35	22	20
353	1	1	1	1	1	1	1	1	1	1	1	1	1	1	1	1	1	1	1	1	1	1	1	1	1	1	1	1	1	1	1	1	1	1	1	2	2	2	2	1	1	1	1	1	1	18	11	20
354	1	1	1	1	1	1	1	1	1	1	1	1	1	1	1	1	1	1	1	1	1	1	1	5	1	1	1	1	1	1	3	1	1	1	1	1	1	1	1	1	1	3	3	3	1	18	15	24
355	3	3	3	3	3	3	3	3	3	2	3	3	3	3	3	3	2	2	2	2	1	2	2	2	2	2	2	2	2	2	2	4	4	4	4	4	2	4	3	3	3	2	2	2	3	51	21	48
356	2	2	2	2	2	2	2	2	2	2	2	2	2	2	2	2	2	2	2	2	2	2	2	2	2	2	2	2	2	2	2	1	2	2	2	2	2	2	2	2	2	2	2	2	2	36	22	31
357	2	2	2	2	2	2	2	2	2	2	1	1	1	1	1	2	2	2	2	2	2	2	2	4	2	2	2	2	2	2	4	1	1	1	2	2	4	3	2	2	2	4	4	4	2	31	24	40
358	2	2	2	2	2	2	2	2	2	2	2	2	2	2	2	2	2	2	2	2	2	2	2	3	1	2	2	2	2	5	3	3	5	3	3	3	3	3	3	3	3	3	3	3	3	36	22	52
359	1	1	1	1	1	1	1	1	1	1	1	1	1	1	1	1	1	1	1	1	1	1	1	1	1	1	1	1	1	1	1	1	1	1	1	1	1	1	1	1	1	1	1	1	1	18	11	16
360	2	1	2	3	3	3	3	3	3	3	2	2	2	2	2	2	2	2	2	2	2	2	2	2	2	2	2	2	2	2	2	2	2	2	2	2	2	2	2	2	2	2	2	2	2	42	22	32
361	2	2	3	3	3	3	3	2	3	3	3	2	3	3	3	3	1	3	2	2	2	2	2	2	2	2	3	2	3	2	3	3	2	2	1	1	3	2	3	3	3	3	2	2	2	48	24	37
362	1	1	1	1	1	1	2	1	1	1	1	1	1	1	1	1	1	1	1	1	1	1	1	2	2	1	1	1	1	3	1	1	1	1	1	1	1	1	1	1	1	1	1	1	1	19	13	18
363	2	2	2	2	2	2	2	2	2	2	2	2	2	2	2	2	2	2	2	2	1	2	2	2	2	2	2	2	2	2	2	2	2	2	2	2	2	2	2	2	2	2	2	2	2	36	21	32
364	3	3	3	3	3	2	3	2	3	2	2	2	3	1	1	3	1	3	2	3	3	2	1	3	3	2	2	1	2	3	3	2	3	1	1	1	1	2	2	2	2	3	3	3	2	43	24	34
365	2	2	2	2	2	2	2	2	2	2	2	2	2	2	2	2	2	1	1	1	2	1	1	5	1	1	1	1	1	3	3	3	3	3	3	3	3	3	2	3	3	3	2	3	3	35	16	46
366	1	2	2	2	2	1	1	1	1	1	1	1	1	1	2	1	1	1	1	2	1	1	1	1	2	1	1	1	1	1	1	1	1	1	1	1	1	1	1	1	1	1	1	1	1	23	13	16
367	1	1	1	1	1	1	1	1	1	1	1	1	1	1	1	1	1	1	1	1	1	1	1	5	1	1	1	1	1	1	2	1	1	1	1	1	1	1	1	1	1	2	2	2	1	18	15	20
368	2	3	2	2	2	2	2	2	2	2	2	2	2	2	2	2	1	2	2	2	2	1	1	2	2	2	2	2	2	1	2	1	1	1	1	2	2	2	2	3	2	3	1	2	3	36	20	29
369	2	2	2	2	2	2	2	2	2	2	2	2	1	2	2	3	2	1	1	1	1	1	1	5	1	1	1	1	1	2	2	2	2	2	2	2	2	2	2	2	2	2	2	2	3	35	15	33
370	1	1	1	1	1	1	1	1	1	1	1	1	1	1	1	1	1	1	1	1	1	1	1	1	1	1	1	1	1	1	1	1	2	1	1	1	1	1	1	1	1	1	1	1	1	18	11	17
371	3	3	3	3	3	3	3	3	3	3	3	3	3	3	3	3	1	3	2	2	2	2	2	2	2	2	2	2	3	2	2	2	2	2	2	2	2	2	2	2	2	3	2	3	5	52	23	37
372	2	2	2	3	3	3	3	3	2	2	2	3	2	2	2	2	2	2	2	2	2	2	2	2	2	2	2	2	2	2	2	2	2	2	2	2	2	2	2	2	2	3	3	3	3	42	22	36
373	2	2	2	2	2	2	2	2	2	2	2	2	2	2	2	2	2	2	2	2	2	2	2	2	2	2	2	2	2	2	2	2	2	2	2	2	2	2	2	2	2	2	2	2	2	36	22	32
374	1	1	1	1	1	1	1	1	1	1	1	1	1	1	1	1	1	1	1	1	1	1	1	1	1	1	1	1	1	1	1	1	1	1	1	1	1	1	1	1	1	1	1	1	1	18	11	16
375	1	1	1	1	1	1	1	1	1	1	1	1	1	1	1	1	1	1	1	1	1	1	1	5	1	1	1	1	1	1	5	1	1	1	1	2	1	1	1	1	1	2	5	5	1	18	15	30
376	2	2	2	2	2	2	2	2	2	2	2	2	2	2	2	2	2	2	2	2	2	2	2	2	2	2	2	2	2	2	2	2	2	2	2	2	2	2	2	2	2	2	2	2	2	36	22	32
377	2	2	2	2	4	4	4	2	3	3	2	4	2	3	1	2	1	2	2	2	2	2	2	5	2	2	2	2	2	2	2	4	1	1	1	1	2	2	2	2	2	2	2	2	2	45	25	30
378	1	1	2	1	2	2	2	2	2	1	1	2	2	2	1	1	1	1	2	2	2	2	2	4	1	1	1	1	1	1	2	1	1	1	1	1	1	1	1	1	1	2	2	2	1	27	19	20
379	2	2	2	2	2	2	2	2	2	2	2	2	2	2	2	2	2	2	2	2	2	2	2	2	2	2	2	2	2	2	2	2	2	2	2	3	2	2	2	2	2	2	2	2	2	36	22	33
380	3	3	3	2	3	2	2	2	3	2	3	2	2	2	2	2	2	2	2	2	2	2	2	2	1	1	1	1	1	2	2	2	1	1	1	1	1	1	1	2	1	2	2	2	2	42	17	24
381	2	2	2	2	3	2	4	2	2	2	2	2	2	2	2	2	2	2	3	2	2	2	3	2	3	2	2	2	3	3	3	2	2	2	2	2	2	2	2	2	2	2	2	2	2	39	26	34
382	2	2	2	2	2	2	2	2	2	2	2	2	2	2	2	2	2	2	2	2	2	2	2	2	2	2	2	2	2	2	2	2	2	2	2	2	2	2	2	2	2	2	2	2	2	36	22	32
383	2	3	3	3	3	3	3	2	2	3	2	2	3	3	3	2	3	2	2	2	2	2	2	4	2	2	2	2	3	2	3	2	2	2	2	2	2	3	3	3	3	3	3	3	3	47	25	41
384	2	2	2	2	3	2	2	2	2	2	2	1	2	2	3	3	2	2	2	3	2	2	2	2	2	2	2	2	2	3	2	3	2	2	2	2	2	2	2	2	2	3	3	3	2	38	23	37
385	2	2	2	2	2	2	2	2	2	2	2	2	2	2	2	2	1	1	1	1	1	1	1	1	1	1	1	1	1	1	1	1	1	1	1	1	1	1	1	1	1	1	1	1	1	34	11	16
386	3	2	3	3	3	3	3	3	3	1	3	3	3	2	3	3	1	1	1	1	1	1	1	2	1	1	1	1	1	1	1	1	1	1	1	1	1	1	1	1	1	2	2	2	1	46	12	19
387	1	1	1	1	1	1	1	1	1	1	2	2	2	2	2	2	2	2	2	2	2	2	2	2	2	2	2	2	2	2	2	2	2	2	2	2	2	2	2	2	2	2	2	2	2	26	22	32
388	3	3	2	2	3	3	3	3	3	3	3	3	3	3	3	3	3	3	3	3	3	3	3	3	3	3	3	3	3	2	3	3	3	3	3	3	3	3	3	3	3	3	3	3	3	52	33	47
389	2	2	2	2	3	3	3	2	3	3	3	2	2	2	3	2	2	2	3	2	2	2	2	2	2	2	2	2	2	1	4	2	2	2	1	1	2	2	2	2	2	2	2	2	3	43	23	32
390	1	1	1	1	1	1	1	1	1	1	1	1	1	1	1	1	1	1	2	1	1	1	1	2	1	1	1	1	1	1	2	2	2	2	2	2	2	2	2	2	2	2	2	2	1	18	13	30
391	3	3	3	3	3	3	3	2	3	3	3	3	3	3	3	3	2	2	3	3	3	2	2	3	3	3	3	3	3	4	3	3	3	3	2	2	2	2	3	3	3	3	3	3	4	51	31	46
392	2	2	2	2	2	2	2	2	2	2	2	2	2	2	2	2	2	2	2	2	2	2	2	2	2	2	2	2	2	2	2	2	2	2	2	2	2	2	2	2	2	2	2	2	2	36	22	32
393	2	2	2	2	2	2	2	2	2	2	2	2	2	2	2	2	2	2	2	2	2	2	2	2	1	2	2	2	2	2	2	2	2	2	3	1	1	1	1	1	2	3	3	2	2	36	21	30
394	2	2	2	2	2	2	2	2	2	2	1	1	1	2	2	2	2	2	2	2	2	2	2	2	2	2	2	2	2	2	2	2	2	2	2	2	2	2	2	2	1	2	2	2	2	33	22	31
395	2	2	2	2	2	2	2	2	2	2	2	2	2	2	2	2	2	2	2	2	2	2	2	2	2	2	2	2	2	2	2	2	2	2	2	2	2	2	2	2	2	2	2	2	2	36	22	32
396	3	3	3	3	3	3	3	2	2	2	2	2	2	2	2	2	2	2	2	2	2	2	2	2	2	2	2	2	2	3	3	3	2	2	2	2	2	2	2	2	2	2	2	2	2	43	22	35
397	2	2	2	2	2	2	2	2	2	2	2	2	2	2	2	2	2	2	2	2	2	2	2	4	2	2	2	2	2	3	2	3	1	2	2	2	2	1	1	1	2	2	3	2	2	36	24	31
398	2	2	2	2	2	2	2	2	2	2	2	2	2	2	2	2	2	2	2	2	2	2	2	2	2	2	2	2	3	3	2	2	2	2	2	2	2	2	2	2	2	3	2	2	2	36	23	34
399	3	3	3	3	3	2	3	1	1	2	2	2	2	2	2	2	2	2	4	3	2	2	2	4	3	2	3	3	3	2	5	2	1	1	1	1	1	1	1	1	1	5	5	5	2	40	31	35
400	2	2	2	2	2	2	1	1	1	1	2	2	2	2	2	2	2	2	2	2	2	2	2	2	2	2	2	2	2	2	2	2	2	2	2	2	2	2	2	2	3	2	2	2	3	32	22	34
401	2	2	2	2	2	2	2	2	2	2	2	2	2	2	2	2	2	2	2	2	2	2	2	3	2	2	2	2	2	2	2	2	2	2	2	2	2	2	2	2	2	2	2	2	2	36	23	32
402	1	1	1	1	1	1	1	1	1	1	1	1	1	1	1	1	1	1	1	1	1	1	1	1	1	1	1	1	1	1	1	1	1	1	1	1	1	1	1	1	1	1	1	1	3	18	11	18
403	2	2	2	2	2	2	2	2	2	2	2	2	2	2	2	2	2	2	2	2	2	2	2	2	2	2	2	2	2	3	3	2	2	2	2	2	2	2	2	2	2	2	2	2	2	36	22	34
404	2	3	2	2	2	2	2	2	2	2	2	2	2	2	2	2	1	1	1	2	3	2	2	3	2	2	2	2	2	2	2	2	2	2	2	2	1	1	1	1	1	2	2	2	2	35	23	27
405	1	1	1	1	1	1	1	1	1	1	1	1	1	1	1	1	1	1	1	1	1	1	1	5	1	1	1	1	1	1	2	1	1	1	1	1	1	1	1	1	1	1	1	1	2	18	15	18
406	2	2	2	2	2	2	3	1	2	2	2	2	2	2	2	2	1	1	1	1	1	1	1	1	2	1	1	1	1	1	2	1	1	1	1	1	1	1	1	1	1	2	2	2	1	34	12	20
407	2	2	2	2	2	2	2	2	1	2	2	2	2	2	2	2	2	2	2	2	2	2	2	2	2	2	2	2	2	2	2	2	2	2	2	2	2	2	2	2	2	2	2	2	2	35	22	32
408	1	1	1	1	1	1	1	1	1	1	1	1	1	1	1	1	1	1	1	1	1	1	1	1	1	1	1	1	1	1	1	2	2	2	2	2	2	2	2	2	2	2	2	2	2	18	11	30
409	2	2	2	2	2	2	2	2	2	2	2	2	2	2	2	2	2	2	2	2	2	2	2	2	2	2	2	2	2	3	2	2	2	2	2	2	2	2	2	2	2	2	2	2	2	36	22	33
410	1	1	2	2	2	2	2	2	2	2	2	2	2	2	2	2	1	1	1	1	1	1	1	5	1	1	1	1	1	2	2	2	2	2	2	2	2	2	2	2	3	2	2	2	2	32	15	33
411	2	2	3	3	3	2	2	2	2	2	2	2	2	2	2	2	1	1	1	1	1	1	1	2	2	1	1	1	1	1	1	1	1	1	1	1	1	1	1	1	1	1	1	1	1	37	13	16
412	2	2	2	2	2	2	2	2	2	2	2	2	2	2	2	2	1	1	2	2	1	2	1	5	1	1	1	2	1	2	2	3	1	1	1	1	1	1	1	1	1	2	2	2	2	34	19	24
413	2	2	2	2	2	2	2	2	2	2	2	2	3	2	3	3	1	2	2	3	1	1	3	3	3	3	3	3	5	3	3	4	2	1	1	1	3	1	2	2	2	4	4	4	3	38	30	40
414	2	2	2	2	2	2	2	2	2	2	2	2	2	2	2	2	2	2	2	2	2	2	2	4	2	2	2	2	2	2	2	2	2	2	2	2	2	2	2	2	2	2	2	2	2	36	24	32
415	1	1	1	1	1	1	1	1	1	1	1	1	1	1	1	1	1	1	1	1	1	1	1	1	1	1	1	1	1	1	1	2	4	2	1	1	1	1	2	2	3	1	2	2	2	18	11	28
416	1	1	2	1	1	1	2	2	1	1	1	1	1	2	1	1	1	1	1	1	1	1	1	1	1	2	2	1	1	1	2	1	2	2	2	2	2	1	2	2	1	2	2	2	2	22	13	28
417	2	2	2	2	2	2	2	2	2	2	2	2	2	2	2	2	2	2	2	2	2	2	2	3	2	2	2	2	2	2	2	2	2	2	2	2	2	2	2	2	2	2	2	2	2	36	23	32
418	3	3	3	2	3	3	3	3	3	3	3	3	3	3	3	3	2	2	3	2	2	2	2	2	2	2	2	2	2	2	2	3	2	2	2	1	1	2	3	2	2	4	2	2	2	51	23	34
419	2	2	2	2	3	3	3	3	3	3	3	3	3	3	3	3	2	2	2	2	2	2	2	3	3	3	3	3	3	2	3	2	4	3	3	2	2	2	2	2	2	2	3	4	2	48	28	40
420	2	2	2	2	2	2	3	2	3	2	2	2	2	2	2	2	2	2	2	2	2	2	2	2	2	2	2	2	2	2	2	2	2	2	2	2	2	2	2	2	2	2	2	2	1	38	22	31
421	4	5	3	4	4	3	4	3	4	4	4	3	2	3	3	2	2	2	2	3	2	2	2	2	2	2	2	3	3	2	3	3	3	2	2	3	3	2	2	4	3	3	3	2	2	59	25	42
422	1	1	1	1	2	2	2	2	2	2	2	2	2	2	2	2	1	1	1	2	1	1	1	2	2	2	2	2	2	2	2	2	2	2	2	2	2	2	2	2	2	2	2	2	2	30	18	32
423	1	1	1	1	1	1	1	1	1	1	1	1	1	1	1	1	2	1	1	1	1	1	1	5	4	1	1	1	1	1	5	1	1	1	2	1	1	3	2	3	2	3	3	4	1	19	18	34
424	2	2	3	2	3	3	3	3	2	2	2	2	2	2	2	2	3	2	3	3	3	2	2	4	3	2	2	1	3	2	3	3	3	3	3	3	3	3	3	2	2	5	4	3	1	42	28	46
425	3	2	3	3	3	3	3	3	3	3	3	3	3	3	3	3	1	2	2	2	2	2	2	2	2	2	2	2	1	2	2	2	2	2	2	2	2	2	2	2	2	2	2	2	3	50	21	33
426	2	2	2	2	2	2	2	2	2	2	2	2	2	2	2	2	2	2	2	2	2	2	2	2	2	2	2	2	2	2	2	2	2	2	2	2	2	2	2	2	2	2	2	2	2	36	22	32
427	2	2	2	2	2	2	2	2	2	2	2	2	2	2	2	2	2	2	2	2	2	2	2	4	2	2	2	2	2	2	2	2	2	2	2	2	2	2	2	2	2	2	2	2	2	36	24	32
428	3	2	2	2	2	2	2	2	2	2	2	2	2	2	2	2	2	2	2	2	2	2	2	3	3	3	3	3	3	3	3	3	3	3	3	3	3	3	3	3	3	3	3	3	3	37	28	48
429	2	2	3	2	2	2	2	1	1	1	1	1	1	1	1	1	1	1	1	1	1	1	1	5	1	1	1	1	1	2	2	2	2	2	2	2	2	2	2	2	2	1	1	1	1	26	15	28
430	2	3	2	2	2	2	2	2	2	2	2	2	2	2	2	2	2	2	2	2	2	2	2	4	2	2	2	2	2	2	2	2	2	2	2	2	2	2	2	2	2	2	2	2	2	37	24	32
431	2	2	2	2	2	2	2	2	2	2	2	2	2	2	2	2	2	2	2	2	2	2	3	2	2	2	2	2	2	2	2	2	2	2	2	2	2	2	2	2	2	2	2	2	2	36	23	32
432	1	1	1	1	1	1	1	1	1	1	1	1	1	1	1	1	1	1	1	1	1	1	1	1	1	1	1	1	1	1	1	1	1	1	1	1	1	1	1	1	1	1	1	1	1	18	11	16
433	2	2	2	2	2	2	2	2	2	2	2	2	2	2	2	2	2	2	2	2	2	2	2	2	2	2	2	2	2	3	2	2	2	2	2	2	2	2	2	2	2	2	2	2	2	36	22	33
434	3	3	3	2	1	2	2	2	2	2	2	2	2	3	2	3	3	2	2	3	3	3	3	4	3	2	2	3	4	3	2	3	3	2	2	2	2	3	2	3	3	4	3	2	2	41	32	41
435	1	1	1	1	2	1	4	1	1	1	1	1	1	1	2	1	1	1	1	1	1	1	1	1	1	1	1	1	1	1	1	1	1	1	1	1	1	1	1	2	2	1	1	1	1	23	11	18
436	2	3	2	2	2	2	2	2	2	2	2	2	2	2	2	2	1	2	3	2	2	2	2	2	3	2	2	2	2	3	3	2	2	2	3	3	3	3	3	3	2	2	2	2	2	36	24	40
437	2	2	2	2	2	2	2	2	2	2	2	2	2	2	2	2	2	2	2	2	2	2	2	4	2	2	2	2	2	3	2	1	1	1	2	2	2	2	2	2	5	2	2	2	1	36	24	32
438	2	2	1	1	1	1	1	1	1	1	1	1	1	1	1	1	1	1	1	1	1	1	1	1	1	1	1	1	1	2	2	2	1	1	1	1	1	1	1	1	1	2	2	1	2	20	11	22
439	3	3	3	3	3	3	3	3	3	3	3	3	3	3	3	3	2	3	3	3	3	3	3	3	3	3	3	3	3	3	3	3	3	3	3	3	3	3	3	3	3	3	3	3	3	53	33	48
440	1	1	1	1	1	1	1	1	1	1	1	1	1	1	1	1	1	1	1	1	1	1	1	5	1	1	1	1	1	1	5	1	1	1	1	1	1	1	1	1	1	5	5	5	1	18	15	32
441	2	2	2	2	2	2	2	2	2	2	2	2	2	2	2	2	2	2	2	2	2	2	2	4	2	2	2	2	2	2	3	2	2	2	2	2	2	2	2	2	2	4	4	4	2	36	24	39
442	2	2	2	2	2	2	2	2	2	2	1	1	1	1	1	1	1	1	1	2	2	2	2	2	2	2	2	2	2	2	2	1	2	1	1	2	2	2	2	2	2	3	2	2	2	28	21	30
443	1	1	1	1	1	1	1	1	1	1	1	1	1	1	1	1	1	1	1	1	1	1	1	5	1	1	1	1	1	1	2	2	1	1	1	1	1	1	1	1	1	2	2	2	1	18	15	21
444	2	2	3	3	3	2	3	3	3	2	2	2	2	2	2	2	2	2	2	2	2	2	2	2	2	2	2	2	2	2	2	3	2	2	2	2	3	2	3	3	3	2	2	2	3	42	22	38
445	1	1	1	1	1	1	1	1	1	1	1	1	1	1	1	1	1	1	1	1	1	1	1	1	1	1	2	1	1	1	1	1	1	1	1	1	1	1	1	1	1	1	1	1	1	18	12	16
446	2	3	3	3	3	3	3	3	2	2	2	2	3	3	3	3	2	2	2	2	2	2	2	3	3	2	2	2	2	2	2	2	2	3	1	2	2	3	2	2	2	3	3	2	2	47	24	35
447	2	2	2	2	2	2	2	2	2	2	2	2	2	2	2	2	2	2	2	2	2	2	2	2	2	2	2	2	2	2	2	2	2	2	2	2	2	2	2	2	2	2	2	2	2	36	22	32
448	3	3	3	3	3	3	3	3	2	2	2	2	2	2	2	2	2	1	1	1	1	1	1	2	2	2	2	2	3	3	2	3	3	2	2	2	2	2	2	2	2	2	2	2	2	43	18	35
449	1	1	2	2	2	2	2	2	2	2	2	2	2	2	2	2	2	2	2	2	2	2	2	2	2	2	2	2	2	2	2	2	2	2	2	2	2	2	2	2	2	2	2	2	2	34	22	32
450	2	4	3	2	2	2	2	2	2	2	2	2	2	3	3	3	3	3	2	2	2	3	2	3	2	2	2	2	2	2	2	2	2	2	2	2	3	2	3	2	2	3	4	3	3	44	24	39
451	3	3	3	3	3	3	3	3	3	3	3	3	3	3	3	3	1	1	3	3	3	3	3	3	3	3	3	3	3	3	3	1	1	1	1	1	2	2	1	1	1	3	3	3	1	50	33	28
452	3	2	3	3	3	3	2	2	2	2	2	2	2	2	2	2	2	2	2	2	2	2	2	4	2	2	2	2	2	2	2	2	2	2	2	2	2	2	2	2	2	4	2	1	1	41	24	32
453	2	2	2	2	2	2	4	2	2	2	2	1	2	2	2	2	2	2	3	2	2	2	2	2	2	2	2	2	2	2	2	2	2	2	2	2	2	2	2	2	1	2	2	2	2	37	23	31
454	3	3	3	3	3	3	3	3	3	3	3	3	3	3	3	3	3	3	3	3	3	3	3	3	3	3	3	3	3	3	3	3	3	3	3	3	3	3	3	3	3	3	3	3	3	54	33	48
455	3	2	3	3	3	3	3	2	1	1	2	2	2	2	1	2	1	2	1	1	1	1	1	2	2	2	2	2	2	3	2	3	3	2	2	2	2	2	2	2	2	2	2	2	2	38	17	35
456	1	2	2	1	1	1	1	1	1	1	1	1	1	1	1	1	1	1	1	1	1	1	1	5	1	1	1	1	1	1	5	1	1	1	1	1	1	1	1	1	1	2	2	2	2	20	15	24
457	1	1	1	1	1	1	1	1	1	1	1	1	2	2	1	1	1	1	1	1	1	1	1	2	2	1	1	1	1	1	2	2	2	2	2	2	2	2	2	2	2	2	2	2	2	20	13	31
458	1	1	1	2	2	2	2	2	2	2	2	2	2	2	2	1	1	1	1	1	1	1	1	5	1	1	1	1	1	1	1	1	1	1	1	1	1	1	1	1	1	5	2	1	1	30	15	21
459	3	3	3	3	3	3	3	3	3	3	3	3	3	3	3	3	2	2	2	2	2	2	2	2	2	2	2	2	2	2	4	3	2	2	1	1	3	2	2	2	2	3	2	2	2	52	22	35
460	2	2	2	3	3	3	2	2	2	3	2	3	2	3	3	3	2	3	2	3	2	2	2	3	3	3	3	3	3	3	3	3	3	3	3	3	3	3	3	3	3	3	3	3	2	45	29	47
461	2	2	2	2	2	2	2	2	2	2	2	2	2	2	2	2	2	2	2	2	2	2	2	2	2	2	2	2	2	2	2	2	2	2	2	2	2	2	2	2	2	2	2	2	2	36	22	32
462	3	3	3	3	3	3	4	3	4	4	4	4	3	2	2	2	1	1	2	1	1	1	1	5	1	1	1	1	1	1	5	3	1	1	1	1	1	1	2	2	1	5	3	3	2	52	16	33
463	2	2	2	2	2	2	2	1	1	1	1	2	2	2	2	1	2	1	2	2	2	2	2	4	1	1	1	1	1	1	2	2	1	1	1	1	1	1	1	1	1	2	2	2	2	30	19	22
464	2	2	2	2	2	2	2	1	1	1	1	2	2	2	2	1	2	1	2	2	2	2	2	4	1	1	1	1	1	1	2	2	1	1	1	1	1	1	1	1	1	2	2	2	2	30	19	22
465	2	2	3	2	2	2	2	1	3	3	2	2	2	2	2	2	2	1	2	2	2	2	2	3	2	2	2	2	2	2	4	2	2	2	3	2	2	2	2	2	2	2	2	2	1	37	23	34
466	3	3	3	3	3	3	3	2	3	2	2	2	2	2	2	2	2	2	3	3	3	2	2	2	3	3	2	2	3	3	3	3	3	2	2	2	3	2	3	3	3	3	2	3	2	44	28	42
467	1	1	1	1	1	1	1	1	1	1	1	1	1	1	1	1	1	1	1	1	1	1	1	5	1	1	1	1	1	1	2	2	2	2	2	2	2	2	2	2	2	2	2	2	1	18	15	30
468	1	1	1	1	1	1	1	1	1	1	1	1	1	1	2	1	1	1	1	1	1	1	1	5	1	1	1	1	1	1	2	1	1	1	1	1	1	1	1	1	1	2	2	2	1	19	15	20
469	4	4	4	4	4	4	4	4	4	4	4	3	3	3	3	3	1	3	1	1	1	1	1	5	1	1	1	1	1	3	1	5	1	2	2	2	2	2	2	2	2	4	4	4	2	63	15	40
470	1	1	1	1	1	1	1	1	1	1	1	1	1	1	1	1	1	1	1	1	1	1	1	1	1	1	1	1	1	1	1	3	2	2	2	2	2	2	2	2	2	2	1	1	2	18	11	29
471	2	2	2	2	2	2	2	2	2	3	2	2	2	2	2	2	2	2	2	2	2	2	2	2	2	2	2	2	2	2	2	2	2	2	2	2	2	2	2	2	2	2	2	2	2	37	22	32
472	1	1	1	1	2	2	2	2	2	2	2	2	2	2	2	2	2	1	2	2	2	2	2	2	2	2	2	2	2	1	2	2	2	2	2	2	2	2	2	2	2	2	2	2	1	31	22	30
473	3	3	3	3	3	3	3	3	3	3	4	3	3	3	3	3	2	2	3	3	3	3	3	3	3	3	3	3	3	2	3	3	3	3	3	3	3	3	3	3	3	3	3	3	3	53	33	47
474	2	3	3	2	2	2	2	2	2	2	2	2	2	2	2	2	2	2	2	2	2	2	2	2	2	2	2	2	2	2	2	2	2	2	2	2	2	2	2	2	2	2	2	2	2	38	22	32
475	1	1	1	1	1	1	1	1	1	1	2	1	1	1	1	1	1	1	4	1	1	1	2	4	1	2	1	1	1	3	2	1	1	2	2	2	2	2	2	2	2	2	2	2	2	19	19	31
476	3	2	2	2	2	2	2	2	2	2	2	2	2	2	2	2	2	2	2	2	2	2	2	2	2	2	2	2	2	2	2	2	2	2	2	2	2	3	3	2	2	2	2	2	2	37	22	34
477	2	2	2	2	2	2	1	1	1	1	1	1	1	1	1	1	1	2	2	1	1	1	1	1	2	2	2	2	2	3	3	3	3	2	2	3	3	3	2	3	3	3	3	3	2	25	17	44
478	4	4	3	4	3	3	3	3	3	3	3	2	3	2	2	2	2	4	3	3	2	2	2	4	2	3	3	2	2	3	3	3	3	3	3	3	2	2	2	3	3	3	3	4	3	53	28	46
479	2	2	2	2	2	2	2	2	2	2	2	2	2	2	2	2	2	2	2	2	2	2	2	2	2	2	2	2	2	2	2	2	2	2	2	2	2	2	2	2	2	2	2	2	2	36	22	32
480	3	3	3	3	3	3	3	3	4	3	4	3	3	3	3	1	2	3	3	3	2	2	2	4	2	2	3	2	2	2	2	2	2	2	2	2	2	2	2	2	2	2	2	2	2	53	27	32
481	1	2	2	2	2	2	2	2	2	2	2	2	2	2	2	2	2	2	2	2	2	2	2	2	2	2	2	2	2	2	2	2	2	2	2	2	2	2	2	2	2	2	2	2	2	35	22	32
482	1	1	1	1	1	1	1	1	1	1	1	1	1	1	1	1	1	1	1	1	1	1	1	1	1	1	1	1	1	1	1	1	1	1	1	1	1	1	1	1	1	1	1	1	1	18	11	16
483	3	3	3	3	3	3	3	3	3	3	3	3	3	3	3	4	2	2	1	2	2	5	5	5	2	1	1	2	1	2	4	3	3	3	2	2	3	3	2	2	2	4	4	4	2	53	27	45
484	1	1	1	1	1	1	1	1	1	1	1	1	1	1	1	1	1	1	1	1	1	1	1	1	1	1	1	1	1	1	5	1	1	1	1	1	1	1	1	1	1	1	1	1	1	18	11	20
485	1	1	1	2	2	2	2	2	2	2	2	3	3	3	3	3	2	3	2	2	2	2	2	2	2	2	2	2	2	2	3	3	2	3	2	2	2	2	2	2	2	2	2	2	2	39	22	35
486	2	2	2	2	2	2	2	2	2	2	2	2	2	2	2	2	2	2	3	3	3	3	3	3	3	2	2	2	3	3	2	3	3	3	3	3	3	3	3	3	3	2	2	2	2	36	30	43
487	1	1	1	1	1	1	1	1	1	1	1	1	1	1	1	1	1	1	1	1	1	1	1	2	2	2	2	2	2	2	2	2	2	2	2	2	2	2	2	2	2	2	2	2	2	18	17	32
488	2	2	2	2	2	2	2	2	2	2	2	2	2	2	2	2	2	2	2	2	2	2	2	2	2	2	2	2	2	2	2	2	2	1	1	1	2	2	2	1	2	2	2	2	2	36	22	28
489	3	3	2	1	1	1	1	2	1	1	1	1	1	2	2	2	1	2	2	2	2	1	1	5	1	1	1	1	1	1	1	1	1	1	1	1	1	1	1	1	1	1	2	2	1	28	18	18
490	2	2	2	2	2	2	2	2	2	2	2	2	2	2	2	2	2	2	2	2	2	2	2	2	2	2	2	2	2	2	2	2	2	2	2	2	2	2	2	2	2	2	2	2	2	36	22	32
491	1	1	1	1	1	1	1	1	1	1	1	1	1	1	1	1	1	1	1	1	1	1	1	5	1	1	1	2	1	1	5	1	1	1	1	1	1	1	1	1	1	5	5	5	1	18	16	32
492	1	1	2	2	2	2	2	1	1	1	1	1	1	1	1	1	1	1	2	1	1	1	1	5	1	1	1	1	1	2	1	3	1	1	1	1	1	1	1	1	1	2	1	3	1	23	16	22
493	2	2	2	2	2	2	2	2	2	2	2	2	2	2	2	2	2	2	2	2	2	2	2	2	2	2	2	2	2	2	2	3	2	1	1	1	2	3	2	3	3	2	2	2	2	36	22	33
494	3	3	2	2	2	2	2	2	2	2	2	2	2	2	2	2	2	2	2	2	2	2	2	2	2	2	2	2	2	3	2	3	2	2	2	2	2	2	2	2	2	2	2	2	2	38	22	34
495	3	3	3	3	3	3	3	3	3	3	3	3	3	3	3	3	3	3	3	3	3	3	3	3	3	3	3	2	3	3	3	3	3	2	2	2	2	2	2	2	2	2	2	2	3	54	32	37
496	2	2	3	3	3	3	3	2	2	3	2	2	2	2	2	3	2	2	2	2	2	2	2	2	2	2	3	2	2	4	3	4	3	3	3	3	2	3	3	3	3	3	3	3	3	43	23	49
497	2	2	2	2	2	2	3	2	2	2	2	2	2	2	2	2	2	2	2	2	2	2	2	4	2	2	2	2	2	2	2	2	2	2	2	2	2	2	2	2	2	2	2	2	2	37	24	32
498	1	1	1	1	1	1	1	1	1	1	1	1	1	1	1	1	1	1	1	1	1	1	1	5	1	1	1	1	1	2	2	4	3	2	1	1	1	1	1	1	1	5	5	5	1	18	15	36
499	2	2	2	2	2	2	2	2	2	2	2	2	2	2	2	2	2	2	2	2	2	2	2	2	2	2	2	2	2	1	2	2	2	2	2	2	2	2	2	2	2	2	2	2	2	36	22	31
500	2	2	2	2	2	2	2	2	2	2	2	2	2	2	2	2	2	2	2	2	2	2	2	2	2	2	2	2	2	1	2	3	2	2	2	2	2	2	2	2	2	2	2	2	2	36	22	32
501	2	2	2	2	2	2	2	2	2	2	2	2	2	2	2	2	2	2	2	2	2	2	2	4	2	2	2	2	2	2	4	2	2	2	2	2	2	2	2	2	2	2	2	2	1	36	24	33
502	2	3	2	2	3	3	2	2	2	3	2	2	2	2	2	2	2	2	2	2	2	2	2	2	3	2	2	2	3	2	2	2	3	2	2	2	2	2	2	3	2	2	2	2	2	40	24	34
503	2	2	2	2	2	2	1	2	2	2	1	1	1	2	2	2	1	1	2	1	1	1	1	1	2	2	2	2	2	2	2	2	2	2	2	2	2	2	2	2	2	2	2	2	2	30	17	32
504	3	3	2	2	3	3	2	2	2	3	2	2	2	2	2	2	2	2	2	2	2	2	2	2	2	2	2	2	2	2	2	2	2	2	2	2	2	2	2	2	3	2	2	2	2	41	22	33
505	1	1	1	1	1	1	1	1	1	1	1	1	1	1	1	1	1	1	1	1	1	1	2	2	2	2	2	2	2	1	2	2	2	2	2	2	2	2	2	2	2	2	2	2	2	18	18	31
506	2	2	3	2	2	2	2	2	2	2	2	2	1	1	1	1	1	1	1	1	1	1	1	1	1	1	1	1	1	2	1	2	2	2	2	2	2	2	2	2	2	2	2	2	2	31	11	31
507	1	1	1	1	1	1	1	1	1	1	1	1	1	1	1	1	1	1	1	1	1	1	2	3	3	3	3	3	3	3	3	3	3	3	3	3	3	3	3	3	3	3	3	3	3	18	24	48
508	1	1	1	1	1	1	1	1	1	2	2	1	1	1	1	1	1	1	1	2	1	1	1	1	1	1	1	1	2	1	2	1	1	1	1	1	1	1	1	1	1	2	2	2	1	20	13	20
509	2	2	2	1	1	1	1	1	1	1	2	1	1	1	1	2	2	1	2	2	2	2	2	2	2	2	1	1	1	1	2	2	2	2	2	2	2	2	2	2	2	2	2	2	2	24	19	31
510	2	2	3	3	3	3	2	2	3	3	3	2	2	1	2	2	2	2	3	3	2	2	2	4	2	2	2	3	3	3	3	2	4	2	2	2	3	4	3	3	3	3	3	3	4	42	28	47
511	3	3	3	3	3	3	3	3	3	3	3	3	3	3	3	3	3	3	3	3	3	3	3	3	3	3	3	3	3	3	3	3	3	3	3	3	3	3	3	3	3	3	3	3	3	54	33	48
512	2	2	2	2	2	2	2	2	2	2	2	2	2	2	2	2	2	2	2	2	2	2	2	2	2	2	2	2	2	2	2	2	2	2	2	2	2	2	2	2	2	2	2	2	2	36	22	32
513	3	3	3	3	3	3	3	3	3	3	3	3	3	3	3	3	3	3	3	3	3	3	3	3	3	3	3	3	3	2	2	2	2	2	2	2	2	2	2	2	2	3	3	3	1	54	33	34
514	2	2	2	2	2	2	2	2	2	2	2	2	2	2	2	2	2	2	2	2	2	2	2	2	2	2	2	2	2	2	2	2	2	2	1	2	2	2	2	2	2	2	2	2	2	36	22	31
515	2	2	2	2	2	2	2	2	2	2	2	2	2	2	2	2	1	1	2	2	2	2	2	4	2	2	2	2	2	1	2	3	2	2	2	2	2	2	2	2	2	2	2	2	1	34	24	31
516	2	2	2	2	2	2	2	2	2	2	2	2	2	2	2	2	2	2	2	2	2	2	2	3	2	2	2	2	2	2	3	3	2	2	2	2	2	2	2	2	2	2	2	2	2	36	23	34
517	2	2	2	2	2	2	2	2	2	2	2	2	2	2	2	2	2	3	1	2	2	2	2	4	2	3	2	2	2	2	2	2	2	2	2	2	2	3	2	2	2	2	2	2	2	37	24	33
518	2	2	2	2	2	2	2	2	2	2	2	2	2	2	2	2	2	2	2	2	2	2	2	2	2	2	2	2	2	2	2	2	3	2	2	2	2	2	2	2	2	2	2	2	2	36	22	33
519	3	1	4	4	4	4	4	1	3	3	3	3	3	3	3	3	2	2	3	3	3	3	3	3	3	3	3	3	3	3	3	3	3	3	3	3	3	3	3	3	3	3	3	4	3	53	33	49
520	3	3	3	3	3	3	3	3	3	3	3	3	3	3	3	3	2	3	2	2	2	2	2	4	2	2	2	2	2	2	2	5	2	2	2	2	2	2	2	2	2	3	3	3	5	53	24	41
521	3	3	3	3	3	3	3	3	3	4	3	3	3	3	3	3	1	1	1	2	1	2	1	5	2	2	2	1	1	3	2	2	2	2	2	2	2	2	2	3	2	3	2	2	3	51	20	36
522	3	3	3	3	4	3	2	2	2	2	2	2	2	2	2	2	2	2	2	2	2	2	2	2	2	2	2	2	3	2	2	2	2	2	2	2	2	2	2	2	2	2	2	2	2	43	23	32
523	2	3	3	2	2	2	2	2	2	2	2	2	2	3	2	2	2	2	2	2	2	2	2	2	2	2	2	2	2	3	2	3	2	2	3	2	2	2	2	2	3	2	2	2	3	39	22	37
524	1	1	1	1	1	1	1	1	1	2	2	2	2	2	2	2	2	1	2	2	2	2	2	2	2	2	2	2	2	1	2	2	1	1	1	1	1	1	1	1	1	2	2	2	1	26	22	21
525	1	1	1	1	1	1	1	1	1	1	1	1	1	1	1	1	1	1	1	1	1	1	1	5	1	1	1	1	1	1	5	1	1	1	1	1	1	1	1	1	1	5	5	4	1	18	15	31
526	2	2	2	2	2	2	2	2	2	2	2	2	2	2	2	2	2	2	2	2	2	2	2	3	2	2	2	2	2	3	4	1	1	1	1	1	1	1	1	1	1	5	5	5	2	36	23	34
527	3	3	2	2	3	3	2	1	1	1	1	1	1	1	1	1	1	1	2	2	2	2	2	3	2	2	1	1	1	2	2	2	2	2	2	2	2	2	2	2	2	2	2	1	1	29	20	30
528	2	2	2	2	2	2	3	2	2	2	2	2	2	2	2	2	2	2	2	2	2	2	2	2	2	2	2	2	2	2	2	3	2	2	2	2	2	2	2	2	2	2	2	2	3	37	22	34
529	3	3	3	3	3	3	3	3	3	3	3	3	3	3	3	3	1	1	1	1	1	1	1	5	1	1	2	1	1	3	3	3	3	1	1	2	3	3	3	3	3	3	3	3	3	50	16	43
530	3	3	3	2	3	3	3	3	3	3	3	2	2	3	2	2	2	2	2	4	4	3	3	3	3	2	2	2	2	2	2	2	4	4	4	4	3	2	1	4	4	3	3	3	2	47	30	47
531	2	2	2	2	2	2	2	2	2	2	2	2	2	2	2	2	1	1	1	1	1	2	2	2	2	2	2	2	2	2	2	2	2	2	2	2	2	2	2	2	2	2	2	2	2	34	19	32
532	3	3	3	2	3	3	3	3	3	3	2	2	2	2	2	2	2	2	2	2	2	2	2	2	2	2	2	2	3	3	2	5	1	1	1	1	1	1	1	5	2	2	2	2	2	45	23	32
533	2	2	2	2	2	2	2	2	2	2	2	2	2	2	2	2	1	1	1	1	1	1	1	2	1	1	1	1	1	1	1	1	1	1	1	1	1	1	1	1	1	2	2	2	2	34	12	20
534	1	1	1	1	1	1	1	1	1	1	1	1	1	1	1	1	1	1	1	1	1	1	1	5	1	1	1	1	2	1	5	1	3	1	1	1	2	2	2	2	2	2	2	2	1	18	16	30
535	2	2	3	3	3	3	3	3	3	3	3	3	2	2	2	2	2	2	2	3	3	2	2	2	2	2	2	2	4	4	3	4	3	2	1	2	1	2	2	2	2	3	2	2	2	46	26	37
536	2	2	2	2	2	2	2	2	2	2	2	2	2	2	2	2	2	2	2	2	2	2	2	2	2	2	2	2	2	2	2	2	3	3	2	2	2	2	2	2	2	4	2	2	2	36	22	36
537	1	1	1	1	1	1	1	1	2	2	2	2	2	2	2	2	2	2	2	2	2	2	2	2	2	2	2	2	2	2	2	2	2	2	3	2	2	2	2	2	3	2	2	2	2	28	22	34
538	2	2	2	2	2	2	2	2	2	2	2	2	2	2	2	2	2	2	2	2	2	2	2	2	2	2	2	2	2	3	2	3	3	3	3	3	3	3	3	3	3	2	2	2	3	36	22	44
539	1	1	1	1	1	2	1	1	2	2	2	2	2	2	2	2	2	2	2	2	2	2	2	2	2	2	2	2	2	2	2	2	2	2	2	2	2	2	2	2	2	2	2	2	3	29	22	33
540	2	2	2	2	2	2	2	2	2	2	2	2	2	2	2	2	2	2	2	2	2	2	2	2	2	2	2	2	2	2	2	2	2	2	2	2	2	2	2	2	2	2	2	2	2	36	22	32
541	2	2	2	2	2	2	2	2	2	2	2	2	2	2	2	2	2	2	2	2	2	2	2	3	2	2	2	2	2	2	3	2	2	2	2	2	2	2	2	2	2	3	2	2	2	36	23	34
542	2	2	2	2	3	2	2	2	2	2	2	2	2	2	2	3	2	2	3	3	3	2	2	2	4	2	2	2	4	3	2	4	3	2	2	2	2	3	3	3	3	3	2	2	3	38	29	42
543	1	1	1	1	1	1	1	1	1	1	1	1	1	1	1	1	1	1	1	1	1	1	1	5	1	1	1	1	1	1	5	1	1	1	1	1	1	1	1	1	1	5	5	5	1	18	15	32
544	1	1	1	1	1	1	1	1	1	1	1	1	1	1	1	1	1	1	1	1	1	1	1	5	1	1	1	1	1	1	1	1	1	1	1	1	1	1	1	1	1	5	5	5	1	18	15	28
545	2	2	2	2	2	2	2	2	2	2	2	2	2	2	2	2	2	2	2	2	2	2	2	2	2	2	2	2	2	3	2	3	3	3	3	3	3	3	3	3	3	2	2	2	3	36	22	44
546	2	2	2	2	2	2	2	2	2	2	2	2	2	2	2	2	2	2	2	2	2	2	2	2	2	2	2	2	2	2	2	2	2	2	2	2	2	2	2	2	2	2	2	2	2	36	22	32
547	1	1	1	1	1	1	1	1	1	1	1	1	1	1	1	1	1	1	1	1	1	1	1	1	1	1	1	1	1	1	1	1	1	1	1	1	1	1	1	1	1	1	1	1	1	18	11	16
548	2	2	2	2	2	2	2	2	2	2	2	2	2	3	2	2	2	2	2	2	2	2	2	2	2	2	2	2	2	2	2	2	2	2	2	2	2	2	2	3	2	2	2	2	1	37	22	32
549	3	3	4	3	3	3	3	2	2	2	1	1	1	2	1	1	1	1	2	2	2	2	1	5	1	1	2	2	3	2	1	3	1	2	1	2	2	2	2	2	1	2	2	1	2	37	23	28
550	2	2	2	2	2	1	1	1	2	2	2	2	1	1	2	2	1	1	2	3	2	1	2	2	3	2	2	1	2	2	2	2	2	2	2	2	2	2	2	2	2	3	2	2	2	29	22	33
551	2	2	2	2	2	2	1	1	1	1	1	1	1	1	1	1	1	1	1	1	1	1	1	1	1	1	1	1	1	1	1	1	1	1	1	1	1	1	1	1	1	1	2	2	1	24	11	18
552	2	2	2	2	2	2	2	2	2	2	2	2	2	2	2	2	1	1	2	2	1	2	1	5	2	1	2	1	2	1	1	1	2	1	1	1	1	1	1	1	1	1	1	1	1	34	21	17
553	1	1	2	3	2	1	1	1	1	1	1	1	1	1	1	1	1	1	1	1	1	1	1	5	1	1	1	1	1	3	2	3	3	3	3	3	3	3	3	3	3	3	3	2	5	22	15	48
554	3	2	3	3	3	3	3	2	2	2	2	2	2	2	2	2	2	2	2	2	2	2	2	4	2	2	2	2	2	3	3	3	2	2	2	3	2	2	2	3	3	3	2	2	3	42	24	40
555	1	1	1	1	1	1	1	1	1	1	1	1	1	1	1	1	1	1	1	1	1	1	1	5	1	1	1	1	1	1	1	1	1	1	1	1	1	1	1	1	1	2	2	2	2	18	15	20
556	1	1	1	1	1	1	1	1	1	1	1	1	1	1	1	1	1	1	1	1	1	1	1	5	1	1	1	1	1	1	1	1	1	1	1	1	1	1	1	1	1	2	2	2	2	18	15	20
557	3	2	3	3	4	3	2	2	2	2	2	2	2	3	2	2	2	2	2	3	3	3	3	3	3	3	3	3	3	2	3	3	2	2	2	2	2	2	2	2	2	3	3	3	2	43	32	37
558	2	2	3	2	2	2	2	2	2	2	2	2	2	2	2	2	3	1	3	3	3	3	3	3	3	3	3	1	1	2	2	2	2	2	2	2	2	2	2	2	2	2	2	2	2	37	29	32
559	2	2	2	2	2	2	2	2	2	2	2	2	2	2	2	2	2	2	2	2	2	2	2	3	2	2	2	2	2	2	2	2	2	2	2	2	2	2	2	2	2	3	2	2	2	36	23	33
560	2	2	2	2	2	2	2	2	2	2	2	2	2	2	2	2	1	2	2	2	2	2	2	4	2	2	2	2	2	2	2	2	2	2	2	2	2	2	2	2	2	3	2	2	2	35	24	33
561	3	3	3	2	3	2	2	2	2	2	2	2	2	2	2	2	1	2	2	2	2	2	2	2	2	2	2	2	2	2	2	2	2	2	2	2	2	2	2	2	2	2	2	2	2	39	22	32
562	2	2	2	2	2	2	2	2	2	2	2	2	2	2	2	2	2	2	2	2	2	2	2	4	2	2	2	2	2	2	4	2	2	2	2	2	2	2	2	2	2	2	2	2	2	36	24	34
563	1	1	1	1	1	1	1	1	1	1	1	1	1	1	1	1	1	1	1	1	1	1	2	5	2	2	1	1	1	1	1	1	1	1	1	1	1	1	1	1	1	2	2	2	1	18	18	19
564	3	2	3	2	3	3	3	2	2	2	2	2	2	2	2	2	2	2	1	1	1	1	1	2	2	2	2	2	2	2	2	2	2	2	2	2	2	2	2	2	2	2	2	2	2	41	17	32
565	3	3	3	3	3	3	3	3	3	3	3	3	3	3	2	2	1	1	2	2	2	2	2	3	3	1	2	2	2	2	3	3	2	2	2	2	2	2	2	2	2	3	3	2	2	48	23	36
566	2	2	2	3	2	2	2	2	3	3	3	3	3	3	3	3	3	2	2	2	3	3	3	3	3	3	3	3	3	3	2	3	2	2	2	2	3	3	3	3	3	3	3	3	3	46	31	43
567	3	3	3	2	3	3	3	1	1	1	1	1	1	1	1	1	1	1	1	1	1	1	1	5	1	1	1	1	1	3	2	2	2	2	2	2	2	2	2	2	2	2	2	2	2	31	15	33
568	2	2	2	2	2	3	2	2	2	2	2	2	2	2	2	2	2	1	2	3	2	2	2	2	2	2	2	2	2	2	2	2	2	2	2	2	2	2	2	2	2	2	2	2	3	36	23	33
569	1	1	1	1	1	1	1	1	1	1	1	1	1	1	1	1	1	1	1	1	1	1	1	5	1	1	1	1	1	1	5	1	1	1	3	3	3	3	3	3	3	1	2	1	1	18	15	35
570	2	2	2	2	2	2	2	2	2	2	2	2	2	2	2	2	2	2	2	2	2	2	2	3	3	3	3	3	3	2	3	3	3	3	3	3	3	3	3	3	3	3	3	3	3	36	28	47
571	2	1	2	2	2	2	3	1	2	2	2	2	2	2	2	2	1	1	2	2	2	2	2	2	2	2	2	2	2	2	2	2	2	2	2	2	2	2	2	2	2	2	2	2	1	33	22	31
572	1	1	1	1	1	1	1	1	1	1	1	1	1	1	1	1	1	1	1	1	1	1	1	5	1	1	1	1	1	1	1	1	1	1	1	1	1	1	1	1	1	1	1	1	1	18	15	16
573	1	1	1	1	1	1	1	1	1	1	1	1	1	1	1	1	1	1	1	1	1	1	1	5	1	1	1	1	1	1	1	1	1	1	1	1	1	1	1	1	1	1	1	1	1	18	15	16
574	1	1	1	1	1	2	1	1	2	2	2	2	2	2	2	2	1	1	1	1	1	1	1	2	2	2	2	2	2	1	2	3	2	1	1	1	1	1	1	2	1	2	2	2	2	27	17	25
575	1	1	1	1	1	1	1	1	1	1	1	1	1	1	1	1	1	1	1	1	1	1	1	5	1	1	1	1	1	1	1	1	1	1	1	1	1	1	1	1	1	1	1	1	1	18	15	16
576	1	1	1	1	1	1	1	1	1	1	1	1	1	1	1	1	1	1	1	1	1	1	1	2	2	2	2	2	2	2	2	2	2	2	2	2	2	2	2	2	2	2	2	2	2	18	17	32
577	1	1	2	3	3	2	3	2	2	2	1	1	1	1	2	2	1	1	1	2	2	2	2	3	3	3	2	1	1	3	2	3	3	3	2	1	3	3	2	3	3	3	3	3	3	31	22	43
578	1	1	1	1	1	1	1	1	1	1	1	1	1	1	1	1	1	1	1	1	1	1	1	5	1	1	1	1	1	1	5	1	1	1	1	1	1	1	1	1	1	5	5	5	1	18	15	32
579	3	3	3	3	3	3	3	2	2	2	2	2	2	2	2	2	2	2	2	2	2	2	2	2	2	2	2	2	2	2	2	3	4	3	3	3	3	2	2	2	2	2	2	2	3	43	22	40
580	2	2	2	3	2	2	3	1	2	2	2	2	2	2	2	2	2	3	2	2	3	2	2	4	2	2	2	2	2	2	3	2	2	2	3	2	2	2	2	2	2	3	4	4	2	38	25	39
581	3	3	3	2	2	2	2	3	3	3	3	3	2	2	3	3	2	2	2	2	2	2	2	3	3	3	2	2	2	3	3	3	3	3	3	3	3	3	3	3	3	3	3	3	3	46	25	48
582	2	2	2	2	2	2	2	2	2	2	2	2	2	2	2	2	2	2	2	2	2	2	2	2	2	2	2	2	2	1	2	2	2	2	2	2	2	2	2	2	2	2	2	2	2	36	22	31
583	2	2	2	2	2	2	2	2	2	2	2	2	2	2	2	2	1	1	1	1	1	1	1	1	1	1	1	1	1	1	5	1	1	1	1	1	1	1	1	1	1	1	1	1	3	34	11	22
584	3	2	2	2	2	2	2	2	2	2	2	2	2	2	2	2	2	2	2	2	2	2	2	4	2	2	2	2	2	3	2	2	2	2	2	2	2	2	2	2	2	2	2	2	1	37	24	32
585	2	2	2	2	2	2	2	2	2	2	2	2	2	2	2	2	2	2	3	3	3	3	3	3	4	3	3	3	3	3	3	2	2	3	2	2	3	2	2	2	2	3	2	2	2	36	34	37
586	3	3	2	2	3	3	3	2	2	2	3	2	2	3	3	2	2	2	2	2	2	2	2	2	2	2	2	2	2	4	2	3	2	2	3	2	3	2	2	2	3	3	3	2	3	44	22	41
587	1	1	1	1	1	1	1	1	1	1	1	1	1	3	2	1	1	1	1	1	1	1	1	5	1	1	1	1	1	2	1	1	1	1	1	1	1	1	1	1	1	1	1	1	1	21	15	17
588	2	2	3	2	3	2	2	2	2	2	2	2	1	2	2	2	1	2	2	2	2	2	2	4	2	2	2	2	2	2	2	2	2	2	2	2	2	2	2	3	2	3	3	3	2	36	24	36
589	2	3	3	3	2	2	2	2	3	3	3	3	2	3	2	3	3	2	3	2	2	3	2	4	2	3	3	3	2	3	3	3	2	2	2	2	2	2	2	2	2	4	4	3	3	46	29	41
590	3	3	3	3	3	3	3	1	2	1	2	1	1	1	2	2	1	1	3	3	3	2	2	1	3	2	3	2	3	3	3	3	2	3	3	3	3	2	2	2	2	3	3	3	2	36	27	42
591	1	1	1	1	1	1	1	1	1	1	1	1	1	1	1	1	1	2	1	1	1	1	1	5	1	1	1	1	1	3	3	3	3	3	3	3	3	3	3	3	3	3	3	3	3	19	15	48
592	4	4	4	4	4	4	3	3	4	4	3	4	3	3	2	2	1	2	2	2	2	2	2	2	2	2	2	2	2	3	3	4	3	3	3	3	3	3	3	3	3	3	3	3	3	58	22	49
593	4	4	4	3	4	4	4	2	2	2	2	2	2	2	2	2	2	2	2	2	2	2	2	2	2	2	2	2	2	3	2	4	3	3	2	2	2	2	3	2	2	3	2	2	3	49	22	40
594	1	1	2	1	1	1	3	1	1	1	1	1	1	1	1	1	1	1	1	1	1	1	1	5	1	1	1	1	1	1	1	1	1	1	1	1	1	1	1	1	1	1	1	1	1	21	15	16
595	1	1	1	1	1	1	1	1	1	1	1	1	1	1	1	1	1	1	1	1	1	1	1	1	1	1	1	1	1	2	2	2	2	2	2	2	2	2	2	2	2	1	2	2	2	18	11	31
596	3	3	3	3	3	3	3	2	2	2	2	2	2	2	2	2	2	2	3	2	2	2	2	2	2	2	2	2	2	2	2	2	3	2	2	2	2	2	2	2	2	2	2	2	2	43	23	33
597	3	3	3	2	3	2	2	2	3	2	1	1	2	2	2	2	3	1	1	1	1	1	1	3	3	2	2	2	2	2	1	2	2	2	2	2	2	2	2	2	2	3	3	3	2	39	19	34
598	2	2	2	2	2	2	2	2	2	2	2	2	2	2	2	2	2	2	2	2	2	2	2	2	2	2	2	2	2	1	2	2	2	2	2	2	2	2	2	2	2	2	2	2	2	36	22	31
599	2	2	2	2	2	2	2	2	2	2	2	2	2	2	2	2	2	2	2	2	2	2	2	2	2	2	2	2	2	2	2	2	2	2	2	2	2	2	2	2	2	2	2	2	2	36	22	32
600	2	2	2	1	1	1	1	1	1	1	1	2	1	1	1	1	1	1	1	1	1	1	1	5	1	1	1	1	1	1	1	1	2	1	2	1	1	1	1	1	1	2	1	1	1	22	15	19
601	3	3	3	4	4	4	3	3	2	2	2	2	2	2	3	2	2	2	2	2	3	2	2	2	2	2	2	3	3	3	2	2	2	2	2	4	2	2	2	2	2	3	2	2	2	48	25	36
602	1	1	1	1	1	1	1	1	1	1	1	1	1	1	1	1	1	1	1	1	1	1	1	5	1	1	1	1	1	3	2	2	2	2	2	2	2	2	2	2	2	2	2	2	2	18	15	33
603	2	2	2	2	2	2	2	2	2	2	2	2	2	2	2	2	2	2	2	2	2	2	2	2	2	2	2	2	2	2	2	2	2	2	2	2	2	2	2	2	2	2	2	2	2	36	22	32
604	2	1	1	1	2	1	1	1	1	2	1	4	2	2	2	2	2	5	2	3	2	3	2	4	2	2	2	2	2	1	5	2	2	1	1	2	1	2	3	2	1	2	2	2	1	33	26	30
605	3	3	2	3	2	3	3	4	3	3	3	3	2	1	2	2	2	2	1	1	1	1	2	4	2	2	2	2	2	3	4	4	4	2	2	3	1	2	2	1	1	5	4	4	3	46	20	45
606	2	2	2	2	2	2	2	2	2	2	2	2	2	2	2	2	2	2	2	2	2	2	2	1	2	2	2	2	2	2	2	3	2	2	2	1	1	2	2	2	2	2	2	2	2	36	21	31
