# Supplementary material for: Clinical nurse’s knowledge, attitude, and practice regarding the Intrinsic Capacity of the aged: A cross-sectional study
Source: PLoS One. 2026 Mar 19;21(3):e0330471. doi: 10.1371/journal.pone.0330471 (PMC13001941; doi:10.1371/journal.pone.0330471)
Supplement: S3 File — (ZIP) [file pone.0330471.s003.zip › Supporting Information_all minimal dataset/Dataset12_The expert authority coefficients.xlsx]

## Sheet: Sheet1
First Round						Second Round
Ca	theoretical analysis	practical experience	peer reviews	intuition		Ca	theoretical analysis	practical experience	peer reviews	intuition
expert 1	0.3	0.4	0.1	0.1		expert 1	0.3	0.4	0.1	0.1
expert 2	0.3	0.4	0.1	0.1		expert 2	0.3	0.4	0.1	0.1
expert 3	0.3	0.4	0.1	0.1		expert 3	0.3	0.5	0.1	0.1
expert 4	0.3	0.4	0.1	0.1		expert 4	0.3	0.4	0.1	0.1
expert 5	0.2	0.3	0.1	0.1		expert 5	0.3	0.4	0.1	0.1
expert 6	0.3	0.5	0.1	0.1		expert 6	0.3	0.5	0.1	0.1
expert 7	0.3	0.4	0.1	0.1		expert 7	0.3	0.4	0.1	0.1
expert 8	0.2	0.3	0.1	0.1		expert 8	0.2	0.3	0.1	0.1
expert 9	0.3	0.4	0.1	0.1		expert 9	0.3	0.4	0.1	0.1
expert 10	0.3	0.4	0.1	0.1		expert 10	0.3	0.4	0.1	0.1
expert 11	0.3	0.5	0.1	0.1		expert 11	0.3	0.5	0.1	0.1
expert 12	0.3	0.4	0.1	0.1		expert 12	0.3	0.4	0.1	0.1
expert 13	0.3	0.4	0.1	0.1		expert 13	0.3	0.4	0.1	0.1
expert 14	0.3	0.4	0.1	0.1		expert 14	0.3	0.4	0.1	0.1
expert 15	0.3	0.4	0.1	0.1		expert 15	0.3	0.5	0.1	0.1
total	4.3	6	1.5	1.5	13.3	total	4.4	6.3	1.5	1.5	13.7
					0.886667						0.913333
Cs	familiarity					Cs	familiarity
expert 1	0.7					expert 1	0.9
expert 2	0.7					expert 2	0.9
expert 3	0.5					expert 3	0.5
expert 4	0.7					expert 4	0.7
expert 5	0.3					expert 5	0.5
expert 6	0.7					expert 6	0.7
expert 7	0.7					expert 7	0.7
expert 8	0.3					expert 8	0.5
expert 9	0.7					expert 9	0.7
expert 10	0.7					expert 10	0.7
expert 11	0.7					expert 11	0.7
expert 12	0.5					expert 12	0.5
expert 13	0.5					expert 13	0.5
expert 14	0.7					expert 14	0.9
expert 15	0.7					expert 15	0.7
total	9.1					total	10.1
	0.606667						0.673333
Cr=（Ca+Cs）/2=（0.887+0.607）/2=0.747						Cr=（Ca+Cs）/2=（0.913+0.673）/2=0.793
