# Supplementary material for: Clinical nurse’s knowledge, attitude, and practice regarding the Intrinsic Capacity of the aged: A cross-sectional study
Source: PLoS One. 2026 Mar 19;21(3):e0330471. doi: 10.1371/journal.pone.0330471 (PMC13001941; doi:10.1371/journal.pone.0330471)
Supplement: S3 File — (ZIP) [file pone.0330471.s003.zip › Supporting Information_all minimal dataset/Dataset13_The result data of Kendall's coefficient of concordance for the first round.xlsx]

## Sheet: Sheet1
	P1	P2	P3	P4	P5	P6	P7	P8	P9	P10	P11	P12	P13(-)	P14(-)	P15	P16	P17	P18	P19	P20	P21	Z1	Z2(-)	Z3	Z4	Z5	Z6	Z7	Z8	Z9	Z10	Z11	Z12	Z13	Z14	Z15	Z16	Z17	Z18	Z19	T1	T2	T3(-)	T4	T5	T6	T7	T8	T9
expert 1	5	5	5	5	5	5	5	5	5	5	5	5	3	3	5	5	5	5	5	5	5	5	4	5	5	5	5	5	5	5	5	5	5	5	5	5	5	4	5	5	5	4	4	5	5	5	5	5	5
expert 2	5	5	5	5	5	5	5	5	5	5	5	5	4	4	5	5	5	5	5	5	5	5	3	5	5	5	5	5	5	5	5	5	5	5	5	5	5	5	5	5	5	5	4	5	5	5	5	5	5
expert 3	5	5	5	5	5	5	5	5	5	4	5	5	2	2	5	5	5	5	5	5	5	5	3	5	5	5	5	5	5	5	5	5	5	5	5	5	5	5	5	5	5	5	3	4	4	5	5	5	5
expert 4	5	5	4	5	5	5	5	5	5	5	5	5	4	2	5	5	5	5	5	4	5	5	4	5	5	5	5	5	5	5	5	5	5	5	5	5	4	5	5	5	5	5	4	5	5	5	5	5	5
expert 5	5	5	5	5	5	5	5	4	5	5	5	5	3	3	5	5	5	5	5	5	5	5	3	5	5	5	5	5	5	5	5	5	5	5	5	5	5	5	5	5	5	5	1	5	5	5	5	5	5
expert 6	5	4	3	5	5	4	5	5	5	4	5	4	4	4	5	5	5	4	5	5	5	4	4	4	5	5	4	5	5	5	5	4	5	5	5	5	5	5	5	5	5	5	4	5	5	5	5	5	5
expert 7	5	5	5	5	5	5	4	5	5	5	5	5	3	4	5	5	4	5	5	5	5	5	4	5	5	5	5	5	5	5	5	5	5	4	5	5	5	5	5	5	5	5	4	5	5	5	5	5	5
expert 8	4	5	5	4	4	5	5	5	5	3	5	5	4	4	5	5	5	5	4	5	5	5	3	5	5	5	5	5	3	5	5	5	5	5	5	5	5	5	4	5	5	5	3	5	5	5	5	4	5
expert 9	5	5	4	5	5	5	5	5	5	5	5	5	3	3	4	5	5	5	5	5	5	5	4	5	5	5	5	4	5	5	4	5	5	5	5	5	5	5	5	5	4	5	4	5	5	4	5	5	5
expert 10	5	5	5	5	5	5	5	4	5	5	5	5	4	4	5	4	5	5	5	5	5	5	3	5	5	5	5	5	5	4	5	5	5	5	5	5	5	5	5	5	5	5	4	5	5	5	5	5	5
expert 11	5	5	5	5	5	5	5	5	4	4	4	5	4	3	5	5	5	5	5	5	5	5	4	5	5	5	5	5	5	5	5	5	4	5	5	5	5	5	5	5	5	5	4	5	5	5	5	5	5
expert 12	5	5	3	5	5	5	5	5	5	5	5	5	2	2	5	5	5	5	5	5	5	5	3	5	5	5	5	5	5	5	5	5	5	5	5	5	5	5	5	5	5	5	3	5	5	5	5	5	5
expert 13	5	5	5	5	5	5	5	5	5	5	5	5	3	4	5	5	5	5	5	5	5	5	4	5	4	5	5	5	5	5	5	5	5	5	4	4	3	5	5	5	5	5	4	5	5	5	4	5	4
expert 14	5	5	4	5	5	5	5	4	5	5	5	5	4	4	5	5	5	5	5	5	5	5	3	5	5	4	5	5	5	5	5	5	5	5	5	5	5	5	5	5	5	5	1	5	5	5	5	5	5
expert 15	5	5	5	5	5	5	5	5	5	5	5	5	3	3	5	5	5	5	5	5	4	5	2	5	5	5	5	5	5	5	5	5	5	5	5	5	5	5	5	4	5	5	4	5	5	5	5	5	5
[truncated: 15 more columns]
