# Supplementary material for: Clinical nurse’s knowledge, attitude, and practice regarding the Intrinsic Capacity of the aged: A cross-sectional study
Source: PLoS One. 2026 Mar 19;21(3):e0330471. doi: 10.1371/journal.pone.0330471 (PMC13001941; doi:10.1371/journal.pone.0330471)
Supplement: S3 File — (ZIP) [file pone.0330471.s003.zip › Supporting Information_all minimal dataset/Dataset1_The result data of Table 1.xlsx]

## Sheet: 1
Number	Age	Seniority	Education	Professional title	Nursing level	Do you have a specialized certificate	Specialized certificate level	There is a father or mother who is over 60 years old at home	Hospital level	Received training on internal ability	Participated in geriatric nursing related training	The hospital supported the development of new technology of geriatric nursing	Proportion of patients aged 60 and above who have been cared for during clinical work in the past year	The current knowledge of internal ability can meet the needs of daily clinical work	The expected frequency of receiving training on internal ability	Z1	Z2	Z3	Z4	Z5	Z6	Z7	Z8	Z9	Z10	Z11	Z12	Z13	Z14	Z15	Z16	Z18	Z20	T1	T2	T3	T4	T5	T6	T7	T8	T9	T10	T11	X1	X2	X3	X4	X5
1	2	3	3	3	5	1	3	1	2	2	2	1	2	4	3	2	2	2	2	2	2	2	2	2	2	2	2	2	2	2	2	2	3	2	2	2	2	3	3	3	2	3	2	2	4	2	4	4	4
2	2	3	3	3	5	1	3	1	2	1	1	1	4	1	4	2	2	2	2	2	2	2	2	2	2	2	2	2	2	2	2	2	2	3	3	3	3	3	3	3	3	3	3	3	2	2	3	3	3
3	2	2	3	3	5	1	2	1	2	1	1	1	4	1	1	1	1	1	1	1	1	1	1	1	1	1	1	1	1	1	1	1	1	1	1	1	1	1	5	1	1	1	1	1	1	5	1	1	1
4	2	2	3	2	4	2	4	2	1	1	1	1	2	2	4	1	1	1	1	1	1	1	1	1	1	1	1	1	1	1	1	1	1	1	1	1	1	1	5	1	1	1	1	1	1	2	1	1	1
5	3	3	3	3	5	1	3	1	2	1	1	1	4	2	1	2	2	2	2	2	2	2	2	2	2	2	2	2	2	2	2	2	2	2	2	2	2	2	4	2	2	2	2	2	2	2	1	1	1
6	2	2	3	3	5	1	1	2	2	1	1	1	4	2	2	1	1	1	1	1	1	1	1	1	1	1	1	1	1	1	1	1	1	1	1	1	1	1	5	1	1	1	1	1	2	1	2	2	2
7	2	2	3	2	4	1	4	2	2	2	2	2	4	4	2	2	2	2	2	2	2	2	2	2	2	2	2	2	2	2	2	2	2	3	2	2	2	2	2	2	2	2	2	2	3	3	3	2	2
8	2	2	3	2	4	1	2	2	2	1	2	1	4	3	3	2	3	2	2	2	2	2	2	2	2	2	2	3	2	2	2	1	2	2	2	2	2	2	2	2	2	2	2	2	2	4	2	2	2
9	2	2	3	3	5	2	4	2	2	2	2	1	3	3	3	4	3	3	3	3	3	3	3	3	3	3	3	3	4	3	3	3	3	3	3	3	3	3	3	3	3	3	3	3	3	3	3	3	3
10	2	3	3	3	5	1	1	2	2	1	2	1	4	2	2	1	1	1	1	1	1	1	1	1	1	1	1	1	1	1	1	1	1	1	1	1	1	1	1	1	1	1	1	1	1	1	1	1	1
11	3	3	3	3	5	1	3	1	2	2	2	1	3	4	3	2	2	2	2	2	2	2	2	2	2	2	2	2	2	2	3	2	2	2	2	2	1	2	2	2	3	2	2	2	2	2	3	2	3
12	3	3	2	3	5	1	3	1	2	1	2	1	4	3	4	2	2	2	2	2	2	2	2	2	2	2	2	2	2	2	2	2	2	2	2	2	2	2	2	3	2	2	2	2	3	2	3	3	3
13	2	2	3	3	5	2	1	1	3	1	1	1	4	3	2	1	2	2	2	2	2	2	2	2	2	2	2	2	2	2	2	2	2	2	2	2	2	2	3	3	3	2	2	2	1	2	3	3	3
14	3	3	3	3	5	1	1	1	2	2	2	1	4	3	4	1	1	1	1	1	1	1	1	1	1	1	1	1	1	1	1	1	1	1	1	1	1	1	5	1	1	1	1	1	1	1	1	1	1
15	2	2	3	2	3	2	4	2	2	1	2	1	4	3	2	2	2	3	2	2	3	2	2	2	2	2	2	2	3	3	3	1	1	2	2	2	2	2	2	2	2	2	2	2	1	2	2	2	2
16	2	3	3	3	5	1	1	2	2	1	1	1	3	3	4	2	3	3	3	3	3	3	1	2	2	2	2	2	2	2	2	1	1	1	1	1	1	1	2	2	2	1	2	2	2	2	5	3	2
17	2	2	3	2	4	2	4	2	2	2	2	1	4	3	4	2	2	1	2	2	2	2	1	1	1	1	2	2	2	2	2	2	2	2	2	2	2	2	3	2	2	1	1	1	2	2	2	2	2
18	1	1	3	1	1	2	4	2	2	2	2	2	3	4	3	2	2	2	2	2	2	3	2	3	3	2	2	2	2	2	2	2	2	2	2	2	2	2	4	2	2	2	2	2	2	2	1	1	1
19	2	2	3	2	3	2	1	1	2	2	2	1	3	3	4	2	2	2	2	2	2	2	2	2	2	2	2	2	2	2	2	2	2	2	2	2	2	2	2	2	2	2	2	2	2	2	2	2	2
20	3	3	3	3	5	1	3	1	2	2	1	2	3	3	2	3	2	2	2	2	2	2	2	2	2	2	2	2	2	2	2	2	2	2	2	2	2	2	4	2	2	2	2	2	2	2	4	3	2
21	1	2	2	1	3	2	4	2	2	1	1	1	4	1	4	1	1	1	1	1	1	1	1	1	1	1	1	1	1	1	1	1	1	1	1	1	1	1	1	1	1	1	1	1	1	1	1	1	1
22	3	3	3	3	5	1	4	1	2	2	2	1	4	3	2	2	2	2	2	3	3	2	2	2	3	2	2	2	2	2	2	2	2	2	2	1	2	2	2	2	2	2	2	2	2	2	3	2	2
23	2	2	3	2	4	2	1	2	2	1	1	1	3	1	1	1	1	1	1	1	1	1	1	1	1	1	1	1	1	1	1	1	1	1	1	1	1	1	2	1	1	1	1	1	1	1	1	1	1
24	3	4	3	3	5	1	1	1	2	1	2	1	3	3	2	2	2	2	2	2	2	2	2	3	3	3	3	2	3	3	3	2	2	2	2	2	2	2	3	2	2	3	3	3	3	3	3	3	3
25	2	2	2	2	4	2	4	2	2	2	2	2	4	2	4	2	2	2	2	2	2	2	2	2	2	2	2	2	2	2	2	2	2	2	2	2	2	2	4	2	2	2	2	2	2	4	2	2	2
26	1	1	3	1	2	2	4	2	2	2	2	1	4	3	2	2	3	3	2	3	2	2	2	2	2	2	2	2	2	2	2	1	1	2	2	2	2	2	2	2	2	2	2	2	2	2	4	3	2
27	2	3	3	4	4	2	4	1	2	2	2	2	4	3	3	3	3	2	2	2	2	3	3	2	3	3	3	3	3	3	3	2	2	2	2	2	2	2	2	2	2	2	2	2	2	2	3	2	2
28	1	1	3	1	1	2	4	2	2	2	2	2	3	3	4	2	2	2	2	3	3	3	2	2	2	2	2	2	2	2	2	2	2	2	2	2	2	2	2	2	2	2	2	2	2	2	2	2	2
29	2	2	3	2	4	2	4	2	2	2	2	2	3	2	4	2	2	3	2	3	2	2	2	2	2	2	2	2	2	2	2	2	2	3	3	3	2	2	2	4	2	2	2	3	3	4	2	2	2
30	4	4	3	3	5	1	1	1	2	1	1	1	4	1	1	1	1	1	1	2	1	2	1	1	1	1	1	1	1	1	1	1	1	1	1	1	1	1	2	1	1	1	1	1	1	2	1	1	1
31	3	3	3	3	5	1	1	1	2	2	2	2	3	3	4	5	5	5	5	5	5	5	5	5	5	5	5	5	5	5	5	1	2	3	3	3	3	3	3	3	3	3	3	3	3	3	3	3	3
32	3	4	3	3	6	1	1	1	2	2	1	1	4	3	2	3	3	3	3	3	3	3	3	3	3	3	3	3	3	3	3	2	2	2	2	2	2	2	2	2	2	2	2	3	2	2	2	2	2
33	3	4	2	3	5	1	3	1	2	2	2	2	3	1	3	5	5	5	5	5	5	5	2	2	2	3	3	3	3	2	3	1	1	1	1	1	1	1	5	1	1	1	1	1	2	2	2	2	2
34	2	3	3	2	4	1	1	1	2	1	1	1	4	1	1	1	1	1	3	2	2	2	2	2	2	2	2	2	2	2	2	2	2	2	2	2	2	2	2	2	2	2	2	2	2	2	2	2	2
35	2	2	3	2	4	1	1	2	2	2	1	1	3	1	4	2	2	2	2	2	2	2	2	2	2	2	2	2	2	2	2	2	3	2	2	2	2	2	3	3	2	2	2	2	2	3	2	2	2
36	2	2	2	2	4	2	4	1	2	1	1	1	4	3	2	3	3	3	3	3	3	3	3	3	3	3	3	3	3	3	3	3	3	3	3	3	3	3	3	3	3	3	3	3	3	3	3	3	3
37	2	2	3	2	4	1	1	2	2	1	2	1	4	2	4	2	2	2	3	2	3	3	2	2	2	2	2	2	2	2	2	2	2	2	2	2	2	2	4	3	2	2	2	2	2	2	3	2	2
38	3	3	3	3	5	1	3	1	2	1	1	1	3	1	3	1	1	1	1	1	1	1	1	1	1	2	2	2	2	2	2	1	1	1	1	1	1	1	5	1	1	1	1	1	1	1	1	1	1
39	3	3	2	3	5	1	3	1	2	2	2	2	4	2	3	3	3	3	3	3	3	3	3	3	3	3	3	3	3	3	3	2	2	2	2	2	2	2	2	2	2	2	2	2	3	2	2	2	2
40	2	1	3	2	4	1	1	2	2	2	2	2	2	3	3	2	2	3	3	3	4	3	3	3	3	3	3	2	3	2	2	1	1	2	2	2	2	2	4	2	2	2	2	2	3	3	2	2	2
41	3	3	3	3	5	1	3	1	2	1	1	1	4	3	4	2	2	2	2	2	2	2	2	2	2	2	2	2	2	2	2	2	2	2	2	2	2	2	2	2	3	3	3	3	3	3	3	3	3
42	2	2	3	2	4	2	4	1	2	2	2	1	4	3	4	3	3	3	3	3	3	3	3	3	3	3	3	3	3	3	3	3	3	4	3	4	3	3	3	3	3	3	3	3	3	3	3	3	3
43	1	1	3	1	1	2	4	2	2	1	1	1	3	4	3	1	2	1	1	1	1	1	1	1	1	1	2	2	2	5	1	1	1	1	1	1	1	1	5	1	1	1	1	2	2	1	1	1	1
44	2	2	2	2	4	1	1	1	2	1	1	1	2	2	2	1	1	1	1	2	1	1	1	2	2	1	1	2	2	1	2	2	1	1	1	2	1	2	4	2	1	2	1	1	1	3	1	2	1
45	3	3	3	2	4	1	1	1	2	1	1	1	1	3	1	2	2	2	2	2	2	2	2	2	2	2	2	2	2	2	2	1	1	2	2	2	2	2	2	2	2	2	2	2	2	2	2	2	2
46	1	2	2	1	3	2	1	2	2	1	1	1	4	1	3	2	2	2	2	2	2	2	2	2	2	2	2	2	2	2	2	1	2	2	2	2	2	2	2	2	2	2	2	2	2	2	2	2	2
47	2	2	3	2	4	2	4	1	2	2	2	1	4	1	1	3	1	1	1	1	1	1	1	1	1	1	1	1	1	1	1	1	1	1	1	1	1	1	5	1	1	1	1	1	1	5	1	1	1
48	3	4	3	3	5	1	3	1	2	2	2	2	4	3	4	2	2	2	2	2	2	2	2	2	2	2	2	2	2	2	2	2	2	2	2	3	3	3	3	3	3	3	3	2	2	2	2	2	2
49	3	4	3	3	6	2	3	1	2	2	2	1	3	3	2	1	1	1	1	1	1	1	1	1	2	2	2	2	2	2	2	2	2	2	2	2	2	2	4	2	2	2	2	2	2	2	2	2	2
50	2	1	3	1	3	2	4	2	2	1	2	1	3	2	3	2	2	2	2	1	1	1	1	1	1	1	1	1	1	2	2	2	2	1	2	2	2	2	4	2	1	1	1	1	1	2	2	2	2
51	2	2	3	2	4	2	4	2	2	1	1	1	3	2	3	2	2	2	2	2	2	2	2	2	2	2	3	2	2	2	2	2	2	2	2	2	2	2	2	2	2	2	2	2	2	2	2	2	2
52	2	2	3	2	3	1	3	2	2	1	1	1	4	2	4	2	2	2	2	2	2	2	2	2	2	2	2	2	2	2	3	2	2	2	2	2	2	2	4	2	2	2	2	2	2	2	2	2	2
53	2	3	3	3	6	1	1	1	1	2	1	1	3	3	3	2	1	1	1	1	1	1	1	1	1	1	1	1	1	1	1	1	1	1	1	1	1	1	1	2	1	1	1	1	2	2	3	2	2
54	2	2	3	2	4	1	3	2	2	2	2	1	4	4	4	4	4	4	4	4	4	4	4	4	4	4	3	3	4	4	4	1	4	2	2	2	2	2	4	2	2	2	2	2	2	2	2	2	2
55	3	3	2	3	5	1	3	1	2	2	2	2	3	2	2	2	2	2	2	2	2	2	2	2	2	2	2	2	2	2	2	2	2	2	2	2	2	2	2	2	2	2	2	2	2	2	2	2	2
56	2	2	3	2	3	2	1	2	1	1	1	1	2	2	2	2	2	2	2	2	2	2	2	2	2	2	2	2	2	2	2	2	2	2	2	2	2	2	2	2	2	2	2	3	2	2	2	2	2
57	2	2	3	3	5	2	4	1	2	2	2	2	2	1	2	1	1	1	1	1	1	1	1	1	1	1	1	1	1	1	1	1	1	1	1	1	1	1	5	1	1	1	1	1	1	1	1	3	2
58	2	2	2	1	3	2	4	1	2	1	1	1	4	1	4	1	1	1	1	1	1	1	1	1	1	1	1	1	1	1	1	1	1	1	1	1	1	1	2	1	1	1	1	1	1	2	1	1	1
59	1	1	3	1	1	2	4	1	1	2	2	2	3	4	1	3	3	3	3	3	3	2	2	2	2	2	2	3	3	3	3	2	2	2	2	2	2	2	2	2	2	2	2	2	3	3	3	3	3
60	3	3	2	3	5	1	2	1	1	1	1	1	3	1	2	1	1	1	1	1	1	1	1	1	1	1	1	1	1	1	1	1	1	1	1	1	1	1	1	1	1	1	1	1	1	1	1	1	1
61	1	1	2	1	2	2	1	1	1	1	1	1	1	2	2	1	2	2	2	2	2	2	2	2	2	2	2	2	2	3	2	2	2	3	3	3	2	2	4	3	2	2	2	2	2	3	3	3	5
62	2	3	3	3	5	1	2	2	1	1	1	1	3	4	4	3	3	3	3	3	3	3	3	3	3	3	3	3	3	3	3	2	2	3	3	3	3	3	3	3	3	3	3	3	3	3	3	3	3
63	2	3	3	2	5	1	2	1	2	2	2	1	3	2	2	1	2	2	2	2	2	2	1	2	2	2	2	1	1	1	1	1	1	2	1	1	1	1	5	1	1	1	1	1	3	2	3	1	2
64	2	2	2	1	3	1	4	2	2	1	1	1	4	2	2	3	2	2	2	2	2	2	2	3	2	3	2	2	2	3	3	2	2	2	2	2	2	2	2	2	2	2	2	2	2	2	2	2	2
65	2	2	2	2	3	2	4	1	1	2	2	1	3	3	2	3	3	3	3	3	3	3	3	3	3	3	3	3	3	3	3	1	1	2	3	2	2	2	2	3	2	2	2	3	3	3	3	1	1
66	3	4	3	4	6	1	2	1	1	1	1	1	3	3	2	3	3	3	3	3	3	3	3	3	3	3	3	3	3	3	3	3	3	2	2	2	2	2	2	2	2	2	2	2	4	2	2	2	2
67	2	1	2	2	3	2	3	1	1	1	1	1	3	1	2	2	2	2	2	2	2	2	2	2	2	2	2	2	2	3	3	1	1	1	2	2	2	2	2	2	2	2	2	2	2	2	2	2	2
68	3	3	3	2	4	2	4	1	2	2	2	2	4	2	1	1	1	1	1	1	1	1	1	1	1	1	1	1	1	1	1	1	1	1	1	1	1	1	1	1	1	1	1	1	1	1	1	1	1
69	2	3	3	3	4	1	2	1	1	1	1	1	3	3	3	3	3	3	3	3	3	3	2	2	2	2	2	2	2	2	2	2	2	2	2	2	2	2	2	2	2	2	2	2	3	4	3	3	3
70	3	3	3	2	4	2	4	1	1	1	1	1	3	2	1	2	2	2	2	2	2	2	2	2	2	2	2	2	2	2	2	2	2	2	2	2	2	2	2	2	2	2	2	2	2	2	2	2	2
71	2	3	3	3	5	1	3	1	2	1	1	1	4	2	1	1	1	1	1	1	1	1	1	1	1	1	1	1	1	1	1	1	1	1	1	1	1	1	3	1	1	1	1	1	1	2	1	1	1
72	2	2	3	3	4	2	4	1	1	1	1	1	2	1	1	1	1	1	1	1	1	1	1	1	1	1	1	1	1	1	1	1	1	1	1	1	1	1	1	1	1	1	1	1	1	1	1	1	1
73	2	2	3	3	3	2	4	1	1	1	1	1	3	3	2	2	2	2	2	2	2	2	2	2	2	2	2	2	2	2	2	2	2	2	2	2	2	2	2	2	2	2	2	2	2	2	3	3	3
74	2	2	3	2	4	2	2	1	2	1	1	1	4	2	4	2	2	2	2	1	1	1	1	1	1	1	1	1	1	1	1	1	1	1	1	1	1	1	1	2	1	1	1	1	1	2	1	1	1
75	1	1	2	1	2	2	3	2	1	2	2	1	3	3	2	1	1	2	1	2	2	1	1	1	1	1	1	1	1	1	1	1	1	1	2	1	1	1	5	1	1	1	1	1	1	2	1	1	1
76	2	3	3	2	5	1	2	2	2	2	2	1	4	2	4	3	3	3	3	1	1	1	3	1	1	1	1	1	1	1	1	1	1	1	1	1	1	1	5	1	1	1	2	1	1	5	1	1	1
77	1	1	2	1	2	2	3	2	1	1	1	1	3	2	2	1	1	1	1	1	1	1	1	1	1	1	1	1	1	1	1	1	1	1	1	1	1	1	1	1	1	1	1	1	3	1	3	3	3
78	1	1	2	1	2	2	4	2	2	1	2	1	2	3	2	2	2	2	2	2	2	2	2	2	2	2	2	2	2	2	2	2	2	2	2	2	2	2	2	2	2	2	2	2	1	2	2	2	2
79	3	3	3	4	6	1	2	1	2	1	1	1	2	2	3	1	1	1	1	1	1	1	1	1	1	1	1	1	1	1	1	1	1	2	1	1	1	1	3	3	3	3	1	1	2	3	2	2	2
80	3	3	2	2	3	1	1	1	1	1	1	1	3	1	4	1	1	1	1	1	1	1	1	1	1	1	1	1	1	1	1	1	1	1	1	1	1	1	5	1	1	1	1	1	1	5	1	1	1
81	4	4	3	4	6	2	2	1	2	2	2	1	2	3	2	3	3	3	2	3	3	3	1	1	2	2	2	2	2	2	1	1	1	2	1	1	1	1	5	1	1	1	1	1	3	1	2	2	2
82	2	2	3	3	4	1	2	1	1	2	2	1	3	4	1	3	3	3	3	3	3	3	3	3	3	3	3	3	3	3	3	2	3	2	2	2	2	2	2	2	2	2	2	4	4	2	4	3	3
83	2	2	3	2	4	2	4	2	2	1	1	1	2	3	2	2	2	2	2	2	2	2	2	2	2	2	2	2	2	2	2	2	2	2	2	2	2	2	2	2	2	2	2	2	2	2	2	2	2
84	1	1	2	1	2	2	4	2	1	1	1	1	3	3	3	2	2	2	2	2	2	2	2	2	2	2	2	2	2	2	2	1	2	2	2	2	1	2	2	2	2	2	2	2	2	2	2	2	2
85	1	2	2	2	4	2	1	1	1	2	2	2	2	1	4	3	3	2	2	2	3	4	2	2	2	2	2	2	2	2	3	3	2	3	3	2	3	3	3	3	2	2	3	2	3	4	3	2	2
86	2	2	2	1	4	1	1	1	1	1	1	1	2	2	1	2	2	2	2	1	1	1	1	1	1	1	1	1	1	1	1	1	1	1	1	1	1	1	5	1	1	1	1	1	2	3	2	2	2
87	3	3	3	3	4	2	4	1	2	1	1	1	1	3	4	2	2	2	2	2	2	2	2	2	2	2	2	2	2	2	2	2	2	2	2	2	2	2	2	3	2	2	2	2	2	2	2	2	2
88	3	3	3	3	6	1	3	1	2	1	1	1	3	3	1	3	3	3	3	3	3	3	2	2	3	2	2	2	2	2	2	2	2	3	2	2	2	2	3	2	2	2	2	2	2	2	3	2	2
89	2	3	2	3	5	1	2	1	2	1	1	1	3	2	1	2	2	1	2	2	2	2	2	2	2	2	2	2	2	2	2	1	2	2	2	1	1	1	1	1	1	1	1	2	1	2	2	1	1
90	3	3	3	4	6	1	2	1	2	1	1	1	3	3	3	2	2	2	2	3	2	2	2	3	3	2	2	2	2	2	2	1	1	2	2	2	2	2	2	2	2	2	2	2	2	2	3	3	3
91	2	2	3	2	3	2	4	2	2	2	2	2	3	4	2	3	3	2	3	3	3	3	3	3	3	3	3	3	3	3	3	3	3	3	2	4	3	3	3	3	3	3	2	3	3	3	3	3	3
92	4	4	3	3	5	2	4	2	2	1	1	1	4	2	2	3	3	3	3	3	3	3	2	2	2	2	2	2	2	2	2	1	2	2	2	2	2	2	3	2	2	2	2	2	2	3	3	3	3
93	2	2	2	1	3	2	4	2	2	2	1	1	4	3	3	1	1	2	2	1	2	2	1	2	2	2	2	2	2	2	2	2	2	2	2	2	2	2	2	2	2	2	2	2	2	2	2	2	2
94	2	3	3	3	4	1	2	2	2	2	2	1	4	3	1	1	1	1	1	1	1	1	1	1	1	1	1	1	1	1	1	1	1	1	1	1	1	1	5	1	1	1	1	1	1	1	1	1	1
95	2	1	3	1	2	2	4	2	2	1	1	1	3	2	1	1	1	1	1	1	1	1	1	1	1	1	1	1	1	1	1	1	1	1	1	1	1	1	1	1	1	1	1	1	1	1	1	1	1
96	3	3	3	3	6	2	2	1	1	1	1	1	4	3	2	1	1	1	1	1	1	1	1	1	1	1	1	1	1	1	1	1	1	1	1	1	1	1	5	1	1	1	1	1	3	1	2	2	2
97	2	3	3	2	5	2	4	1	2	2	2	2	4	1	4	1	2	2	2	2	2	2	2	2	2	2	2	2	2	2	2	2	2	2	2	2	2	2	4	2	3	2	2	2	2	4	2	2	2
98	2	2	3	2	4	1	2	2	2	2	2	1	3	2	3	3	3	2	2	2	2	3	2	3	2	2	2	3	3	2	3	2	2	2	3	2	2	2	3	4	2	2	2	2	2	2	2	2	2
99	2	2	3	2	4	2	4	2	2	2	2	2	3	2	4	3	3	3	3	3	3	3	3	3	3	3	3	3	3	3	3	3	3	3	3	3	3	3	3	3	3	3	3	3	2	3	3	3	3
100	2	3	3	3	5	2	4	1	2	2	2	1	2	5	3	5	5	5	5	5	5	5	5	5	5	5	5	5	5	5	5	5	5	3	3	3	3	3	3	3	3	3	3	3	5	3	5	5	5
101	2	2	3	2	4	2	4	1	2	2	2	1	4	4	3	2	2	2	2	3	3	3	2	3	3	2	2	2	2	2	2	2	2	2	2	2	2	2	2	3	2	2	2	3	3	3	2	2	2
102	3	4	3	4	6	1	4	1	2	1	1	1	4	2	3	2	2	2	2	2	2	2	2	2	2	2	2	2	2	2	2	2	1	2	2	2	2	2	2	2	2	2	2	2	1	2	2	2	2
103	1	1	3	1	1	2	4	2	2	2	2	1	3	3	2	2	2	2	2	2	2	2	2	2	2	2	2	1	2	1	2	1	1	2	1	1	2	2	2	2	2	2	2	2	3	2	3	2	2
104	3	3	3	4	6	2	2	1	1	1	1	1	3	4	3	3	3	3	3	3	3	3	3	3	3	2	1	1	1	1	1	1	1	1	1	1	1	1	5	1	1	1	1	1	3	3	3	3	3
105	3	4	3	3	5	2	4	1	2	2	2	1	2	2	4	2	3	3	3	3	3	3	3	3	3	3	2	3	3	3	3	2	1	1	1	1	1	1	1	1	1	1	1	1	3	3	3	3	3
106	3	3	3	3	5	1	3	1	2	1	1	1	4	3	3	3	2	4	3	3	2	3	1	1	3	2	1	1	1	1	1	1	1	1	1	1	1	1	5	1	1	1	1	1	2	2	5	1	1
107	3	4	3	3	5	2	1	2	2	1	2	1	3	3	3	2	3	3	3	3	3	3	2	2	2	2	2	2	2	3	2	2	2	2	2	2	2	2	2	2	2	2	2	2	2	2	2	2	2
108	2	2	3	2	4	1	2	1	1	2	2	2	4	3	4	2	2	2	2	2	2	2	2	2	2	2	2	2	2	3	2	1	1	3	2	2	2	2	2	2	2	2	2	2	1	2	3	2	2
109	3	3	3	3	5	2	4	1	2	2	2	2	4	4	4	3	3	3	3	3	2	2	1	3	2	2	2	2	2	2	2	1	1	1	1	1	1	1	1	2	1	2	2	2	2	2	2	2	2
110	3	4	3	3	5	1	3	1	2	1	1	1	2	2	3	2	2	2	2	2	2	2	2	2	2	2	1	1	2	3	2	2	2	2	2	2	2	2	2	2	2	2	2	2	1	2	3	3	1
111	2	3	3	2	4	2	4	1	2	2	2	1	1	3	4	2	2	3	2	2	3	3	2	3	3	2	2	1	1	1	1	1	1	2	2	2	2	2	3	3	2	3	3	2	1	3	3	2	2
112	3	3	3	2	4	1	3	1	2	2	2	2	2	3	4	2	1	1	1	1	1	1	1	1	1	1	1	1	1	1	1	1	1	1	1	1	1	1	1	1	1	1	1	1	2	1	2	2	2
113	1	1	3	1	2	2	4	2	3	2	2	1	2	4	2	2	2	2	3	3	3	3	2	2	2	2	2	2	2	4	2	2	2	2	2	2	2	2	2	2	2	2	2	2	1	2	2	2	2
114	1	1	2	1	2	2	4	2	1	1	1	1	4	3	2	2	2	2	2	2	2	2	2	2	2	2	2	2	2	2	2	2	2	2	2	2	2	2	2	2	2	2	2	2	3	2	2	2	3
115	2	2	2	1	3	1	4	2	2	1	1	1	3	3	4	2	2	2	2	2	2	2	2	2	2	2	2	2	2	2	2	2	2	2	2	2	2	2	2	2	2	2	2	2	2	2	2	2	2
116	1	1	2	1	2	2	4	2	1	1	2	1	2	3	2	2	3	2	3	3	2	2	2	2	2	2	2	2	2	2	2	1	2	2	2	2	2	2	4	2	2	2	2	2	2	2	3	3	3
117	2	3	3	1	4	1	3	1	2	1	1	1	3	2	2	1	1	1	1	1	1	1	1	1	1	1	1	1	1	1	1	1	1	1	1	1	1	1	5	1	1	1	2	1	1	1	1	1	1
118	1	2	2	1	3	2	4	2	2	1	1	1	3	2	4	2	2	2	2	2	2	2	2	2	2	2	2	2	2	2	2	1	2	2	2	2	2	2	4	2	2	2	2	2	1	1	1	1	1
119	1	1	3	1	2	2	4	1	2	2	2	1	2	4	3	3	3	3	3	3	3	3	3	3	3	3	3	3	3	3	3	1	1	1	1	1	1	1	5	1	1	1	1	1	3	2	3	2	2
120	2	2	2	2	4	2	4	1	2	2	2	1	4	4	2	2	1	3	2	3	3	3	3	2	2	2	1	1	1	1	1	1	1	1	1	1	1	1	5	1	1	1	1	1	3	1	2	1	1
121	2	2	3	3	4	1	2	1	1	2	2	2	3	3	4	2	2	2	2	2	2	3	2	3	3	2	2	2	2	2	2	2	2	2	2	2	2	2	2	3	2	2	2	2	2	2	2	2	2
122	2	3	3	2	4	1	3	2	2	1	1	1	4	1	2	1	1	1	1	1	1	1	1	1	1	1	1	1	1	1	1	1	1	1	1	1	1	1	2	2	2	2	2	2	1	2	3	2	2
123	1	1	2	1	2	2	4	2	2	1	1	1	3	3	1	1	1	1	1	1	1	1	1	1	1	1	1	1	1	1	1	1	1	1	1	1	1	1	1	1	1	1	1	1	1	1	1	1	1
124	3	5	3	2	4	1	2	1	1	1	2	1	3	2	1	2	2	2	2	2	2	2	2	2	2	2	2	2	2	2	2	2	2	2	2	1	2	2	2	2	2	2	2	2	2	2	2	2	2
125	2	2	3	1	3	2	4	2	2	1	1	1	3	2	2	2	2	2	2	2	2	2	2	2	2	2	2	2	2	2	2	2	2	2	2	2	2	2	2	2	2	2	2	2	2	2	2	2	2
126	3	3	2	2	4	2	4	1	2	1	1	1	3	1	4	1	1	1	1	1	1	1	1	1	1	1	1	1	1	1	1	1	1	1	1	1	1	1	5	1	1	1	1	1	1	1	1	1	1
127	3	4	3	3	5	1	2	1	2	1	1	1	2	3	2	3	3	3	3	3	2	3	3	3	3	3	3	2	2	2	2	2	2	2	2	2	2	2	2	2	2	2	2	2	2	2	3	3	3
128	1	1	3	1	2	2	4	2	1	1	2	1	2	2	2	2	2	2	2	2	2	2	2	2	2	2	2	2	2	2	2	2	2	2	2	2	2	2	2	2	2	2	2	2	2	2	2	2	2
129	2	2	3	2	4	1	4	1	2	1	1	1	2	4	1	1	1	1	1	1	1	1	1	1	1	1	1	1	1	1	1	1	1	1	1	1	1	1	5	1	1	1	1	1	1	2	3	4	1
130	1	1	2	1	2	1	2	1	1	1	1	1	3	1	2	1	1	1	1	1	1	1	1	1	1	1	1	1	1	1	1	1	1	1	1	1	1	1	5	1	1	1	1	1	1	1	1	1	1
131	2	3	3	2	4	2	4	1	2	1	2	1	3	3	2	1	1	2	1	1	1	1	1	1	1	1	1	1	1	1	1	1	1	1	1	1	1	1	5	1	1	1	1	1	1	2	2	2	2
132	1	1	2	1	2	2	4	2	2	1	2	1	2	4	2	1	3	1	1	1	1	3	1	2	3	1	1	1	1	1	1	1	1	1	1	1	1	1	1	1	1	1	1	1	3	1	1	1	1
133	3	3	3	3	4	1	2	1	1	1	1	1	2	1	2	3	2	2	2	2	2	2	1	1	1	1	1	1	1	1	1	1	1	2	1	1	1	1	2	3	3	2	2	2	2	4	2	2	2
134	1	1	3	1	1	2	4	2	2	1	2	1	4	3	1	2	2	2	2	2	2	2	2	2	2	2	2	2	2	2	2	2	2	1	1	1	1	1	1	1	1	1	1	1	1	1	1	1	1
135	1	1	3	1	2	2	1	2	2	1	1	1	3	2	2	3	2	3	2	2	2	3	2	2	2	2	2	2	2	2	2	2	2	2	2	2	2	2	2	2	2	2	2	2	2	2	2	2	2
136	1	2	3	1	3	2	4	1	2	1	1	1	4	1	2	1	1	1	1	1	1	1	1	1	1	1	1	1	1	1	1	1	1	1	1	1	1	1	2	1	1	1	2	2	4	3	3	3	3
137	1	1	3	1	3	2	4	2	2	2	1	1	4	1	2	2	2	2	2	2	2	2	2	2	2	2	2	2	2	2	2	2	2	2	2	2	2	2	1	2	2	2	2	2	2	1	2	2	2
138	3	3	3	3	6	2	4	1	1	1	1	1	4	3	3	2	2	2	2	2	2	2	2	2	2	1	1	1	1	1	1	1	1	1	1	1	1	1	5	1	1	1	1	1	2	2	2	2	2
139	3	3	1	2	3	2	4	1	2	1	1	1	4	1	2	1	1	1	1	1	1	1	1	1	1	1	1	1	1	1	1	1	1	1	1	1	1	1	5	1	1	1	1	1	1	5	1	1	1
140	2	2	2	1	4	2	4	2	1	1	1	1	4	3	2	2	2	2	2	2	2	2	2	2	2	2	2	2	2	2	2	2	2	3	3	2	2	2	2	2	2	2	2	2	2	2	2	2	2
141	2	2	3	2	4	1	4	2	2	2	2	2	2	3	3	3	3	3	2	2	3	3	1	1	1	1	1	1	1	1	1	1	1	1	1	1	1	1	5	1	1	1	1	1	2	5	2	2	2
142	2	2	3	2	3	1	2	1	1	1	1	1	3	2	3	2	3	2	2	2	2	2	2	2	3	2	2	2	2	2	2	2	2	2	2	1	2	2	2	2	2	2	2	2	2	2	2	2	2
143	3	4	3	2	4	1	3	1	2	2	2	2	4	3	4	3	3	3	2	2	2	2	2	2	2	2	2	2	2	2	2	2	2	2	2	2	2	2	4	2	2	2	2	2	2	2	3	2	2
144	2	3	2	1	4	1	2	1	2	1	2	1	3	3	4	3	2	2	2	2	2	3	2	2	2	3	2	3	2	2	3	2	2	1	2	2	2	2	2	2	2	2	2	2	2	3	3	3	2
145	2	2	2	2	4	1	3	2	2	1	1	1	2	2	3	1	1	1	2	2	2	2	3	2	1	2	2	2	2	2	2	1	2	2	2	2	2	2	4	2	4	4	3	4	2	4	3	3	3
146	3	3	3	3	5	2	4	1	2	2	2	2	3	1	3	1	1	1	1	1	1	1	1	1	1	1	1	1	1	1	1	1	1	1	1	1	1	1	1	1	1	1	1	1	1	1	1	1	1
147	2	2	2	2	4	1	1	1	2	1	1	1	3	2	2	1	1	1	1	1	1	1	1	1	1	1	1	1	1	1	1	1	1	1	1	1	1	1	5	1	1	1	1	1	1	5	1	1	1
148	2	3	3	3	5	1	2	1	2	1	1	1	3	2	2	1	1	1	1	1	1	1	1	1	1	1	1	1	1	1	1	1	1	1	1	1	1	1	5	1	1	1	1	1	1	3	2	2	2
149	3	3	3	2	5	1	3	1	2	2	2	2	2	3	2	2	2	2	2	2	2	2	2	2	2	2	2	2	2	2	2	2	2	2	2	2	2	2	2	2	2	2	2	2	2	2	2	2	2
150	3	4	3	3	5	1	2	1	2	2	2	1	3	3	3	3	3	3	2	3	3	2	2	3	2	2	2	3	2	2	2	2	1	2	2	2	2	2	2	2	1	2	2	2	2	2	2	2	2
151	3	3	3	3	5	2	4	1	2	2	2	1	1	1	2	4	4	2	4	2	2	2	2	4	4	3	3	3	3	3	3	3	3	2	2	2	3	2	2	2	2	2	2	2	2	2	4	4	4
152	2	3	2	2	4	1	2	1	2	2	2	1	4	4	1	3	3	3	3	2	3	3	1	2	3	3	1	1	1	1	2	1	1	1	1	1	2	1	5	1	1	1	1	2	2	3	2	2	2
153	2	2	3	1	3	2	4	2	2	2	2	2	4	3	3	2	3	3	3	3	3	3	3	2	3	2	3	2	2	2	2	2	2	2	2	2	2	2	4	2	2	2	2	2	2	2	2	3	2
154	2	3	3	2	4	1	2	1	1	1	1	1	1	4	3	2	3	3	3	3	2	3	3	3	3	2	2	2	2	2	2	2	2	2	2	2	2	2	2	2	2	2	2	2	2	2	2	2	2
155	2	2	3	2	4	1	4	2	2	2	1	1	3	2	2	1	2	2	2	2	2	2	2	2	2	2	2	2	2	2	2	2	2	2	2	2	2	2	4	2	2	2	2	2	2	4	2	2	2
156	2	2	2	1	3	2	4	1	2	1	1	1	4	1	2	2	2	2	2	2	2	2	2	2	2	2	2	2	2	2	1	2	2	2	2	2	2	2	2	2	2	2	2	2	2	2	2	2	2
157	3	3	3	3	5	2	4	1	2	2	2	1	4	4	2	3	3	3	2	3	2	3	2	3	3	2	1	1	1	1	1	1	1	3	1	1	1	1	2	2	1	1	1	1	1	1	3	3	3
158	2	2	3	2	4	1	2	1	2	2	2	2	4	1	4	1	1	1	1	1	1	1	1	1	1	1	1	1	1	1	1	1	1	1	1	1	1	1	1	1	1	1	1	1	1	1	1	1	1
159	2	2	2	1	2	1	4	2	2	1	1	1	4	3	4	2	2	2	2	2	2	2	2	2	2	2	2	2	2	2	2	2	2	2	2	2	2	2	2	2	2	2	2	2	3	2	3	2	2
160	3	4	3	3	5	1	4	1	2	1	2	1	3	2	2	2	2	2	2	2	2	2	2	2	2	2	2	2	2	2	2	2	1	1	1	1	1	1	5	1	1	1	1	1	2	2	2	2	2
161	2	3	3	2	4	2	4	2	2	2	2	1	3	3	1	2	2	2	2	2	2	2	3	2	2	2	2	2	3	3	2	2	2	3	2	2	2	2	2	2	2	3	2	2	2	2	3	2	2
162	3	4	3	4	6	2	4	1	2	1	1	1	4	3	3	3	2	2	2	2	2	2	2	3	2	2	2	2	2	2	2	1	1	1	1	1	1	1	1	1	1	1	2	2	1	1	1	1	1
163	2	2	3	3	4	2	4	2	2	1	1	1	2	1	4	1	1	1	1	1	1	1	1	1	1	1	1	1	1	1	1	1	1	1	1	1	1	1	3	3	3	1	2	1	1	3	1	1	1
164	2	2	3	2	3	2	4	1	2	2	1	2	4	2	2	2	2	2	2	2	2	2	1	1	1	1	1	1	1	1	1	1	1	3	2	1	1	1	1	2	2	1	1	1	3	2	3	3	3
165	4	5	3	3	5	2	4	1	2	2	2	2	3	3	3	3	3	3	2	2	3	3	2	2	3	2	2	2	2	2	2	2	1	3	3	2	2	2	2	2	2	2	2	2	2	2	2	2	3
166	3	3	3	3	4	1	4	1	2	1	2	1	1	2	2	2	3	2	2	2	2	2	2	2	2	2	2	2	2	2	2	2	2	2	2	2	2	2	2	2	2	2	2	2	2	2	2	3	3
167	2	2	3	2	3	1	3	1	2	1	2	1	4	1	1	2	2	2	2	2	2	2	2	2	2	2	2	2	2	2	2	2	2	2	2	2	2	1	2	2	2	2	2	2	2	2	3	1	1
168	2	3	3	3	5	1	2	1	2	2	2	2	3	3	2	3	4	3	2	3	3	3	3	3	3	3	3	3	3	3	2	2	2	3	3	3	3	3	3	3	3	3	3	3	3	2	3	3	3
169	3	3	3	3	3	1	2	1	2	1	1	1	3	4	3	2	2	2	2	2	2	2	1	1	1	2	2	2	2	2	2	2	2	2	2	2	1	1	2	2	1	2	2	2	2	2	2	2	2
170	1	1	3	1	1	2	4	2	2	1	1	1	2	2	2	2	2	2	2	2	2	2	2	2	2	2	2	2	2	2	2	2	2	2	2	2	2	2	2	2	2	2	2	2	2	2	2	3	2
171	4	4	3	3	5	2	4	1	2	2	2	2	4	1	1	1	1	1	1	1	1	1	1	1	1	1	1	1	1	1	1	1	1	1	1	1	1	1	5	1	1	1	1	1	1	1	3	3	1
172	2	2	3	2	4	2	4	1	2	1	2	1	2	3	2	3	3	3	3	3	3	3	2	2	2	2	2	2	2	3	3	2	2	2	3	2	2	2	4	2	2	3	2	3	3	2	2	3	2
173	2	2	3	2	4	2	4	2	2	1	2	1	2	3	2	2	2	2	3	2	2	3	2	2	2	2	3	2	3	2	2	2	2	3	2	2	2	1	2	2	1	2	2	2	3	3	3	1	1
174	1	1	2	1	2	1	4	2	1	1	2	1	1	3	2	2	2	2	2	2	2	3	2	2	2	2	2	2	2	2	2	3	2	2	2	2	2	2	3	2	2	2	2	2	2	2	2	2	2
175	4	4	3	3	5	1	3	1	2	2	2	1	3	3	1	1	1	1	1	1	1	1	1	1	1	1	1	1	1	1	1	1	1	1	1	1	1	1	5	1	1	1	1	1	1	2	1	1	1
176	1	1	3	1	2	2	4	2	1	1	1	1	1	1	2	1	1	1	1	1	1	1	1	1	1	1	1	1	1	2	1	1	1	1	1	1	1	1	5	1	1	1	1	1	1	4	1	1	1
177	2	3	3	2	4	1	1	1	2	2	2	1	3	1	2	3	2	3	3	3	3	3	3	3	3	3	3	3	3	3	3	2	3	3	2	3	2	2	2	2	3	3	3	3	2	2	3	3	3
178	3	3	2	1	3	2	4	1	2	2	1	2	4	3	4	2	2	3	2	3	2	2	2	2	2	3	3	3	3	3	3	3	3	3	2	3	3	3	3	3	2	2	2	2	2	3	2	2	2
179	2	2	3	3	4	2	3	1	2	1	1	1	3	2	4	1	1	1	1	1	1	1	1	1	1	1	1	1	1	1	1	1	1	1	1	1	1	1	1	1	1	1	1	1	2	2	1	1	1
180	2	2	3	1	3	2	3	2	2	1	2	2	4	1	4	2	2	2	2	2	3	3	2	2	2	2	3	2	2	2	2	2	2	2	2	2	2	2	4	2	2	2	2	2	2	2	1	2	2
181	1	1	2	1	2	2	4	2	1	1	1	1	3	4	1	2	2	2	2	2	2	2	2	2	2	2	2	2	2	2	2	1	1	2	2	2	2	2	2	2	2	2	2	2	2	2	2	2	2
182	2	1	3	1	1	2	4	2	2	2	2	1	2	1	4	1	1	1	1	1	1	1	1	1	1	1	1	1	1	1	1	1	1	1	1	1	1	1	5	1	1	1	1	1	1	5	1	1	1
183	2	3	3	2	4	2	1	1	2	1	1	1	1	2	3	1	1	1	1	1	1	1	1	1	1	1	1	1	1	1	1	1	1	1	1	1	1	1	5	1	1	1	1	1	1	1	1	1	1
184	1	1	2	1	2	2	4	2	1	1	1	1	3	4	1	2	2	2	2	2	2	2	2	2	2	2	2	2	2	2	2	2	2	2	2	2	2	2	2	2	2	2	2	2	2	2	2	2	2
185	1	1	2	1	2	2	4	2	2	2	2	1	3	2	3	2	2	2	2	2	2	2	2	2	2	2	2	2	2	2	2	2	2	2	2	2	2	2	2	2	2	2	2	2	2	2	2	2	2
186	2	3	3	2	4	2	4	1	2	1	1	1	3	4	3	3	3	3	3	3	3	3	3	3	3	3	3	3	3	3	3	3	3	3	3	3	3	3	3	3	3	3	3	3	3	3	3	3	3
187	1	1	2	1	2	1	4	2	1	1	1	1	2	1	1	1	1	1	1	1	1	1	1	1	1	1	1	1	1	1	1	1	1	1	1	1	1	1	1	1	1	1	1	1	1	1	1	1	1
188	1	2	2	1	3	2	4	1	2	2	1	1	3	1	2	1	1	3	2	2	2	2	2	2	2	2	2	2	2	2	2	1	2	2	2	2	2	2	2	2	2	2	2	2	2	2	2	2	2
189	2	2	3	3	5	1	2	1	2	2	2	2	2	3	2	3	3	3	3	3	3	4	2	3	4	2	2	2	2	2	2	2	2	3	2	2	2	2	2	3	2	2	2	2	3	3	3	2	2
190	1	1	3	1	2	2	1	2	2	2	1	2	3	4	3	2	2	2	2	2	2	2	2	2	2	2	2	2	2	2	2	2	2	2	2	2	2	2	2	2	2	2	2	2	2	2	2	2	2
191	1	1	2	1	2	1	3	2	1	1	1	1	1	3	3	2	2	3	3	2	2	2	2	2	2	2	2	2	2	2	2	2	2	2	2	2	2	2	2	2	2	2	2	2	2	2	2	2	2
192	1	1	3	1	2	2	4	2	2	2	2	1	3	2	4	2	2	3	2	2	2	2	1	2	2	2	2	2	2	2	2	2	2	2	2	2	2	2	4	3	2	2	2	3	2	2	2	2	2
193	2	3	3	3	5	2	4	2	2	2	2	1	3	2	2	2	2	2	2	2	2	2	2	2	2	2	2	2	2	2	2	2	2	2	2	2	2	2	2	2	2	2	2	2	3	2	3	2	2
194	2	3	3	2	4	1	2	1	1	2	2	2	3	1	3	2	2	2	2	2	2	2	2	2	2	1	2	3	2	1	3	1	2	2	2	2	2	2	2	2	2	2	2	1	1	2	2	2	2
195	2	2	3	2	4	2	3	2	2	2	2	1	3	4	3	2	2	2	2	2	2	2	2	2	2	2	2	2	2	2	2	2	2	2	2	2	2	2	3	2	2	2	2	2	2	3	3	2	2
196	2	2	3	1	5	2	4	1	1	1	1	1	2	3	2	2	2	2	2	3	2	2	2	2	2	2	2	2	2	2	2	1	2	2	2	2	2	2	2	2	2	2	2	2	2	2	2	2	2
197	2	2	3	2	4	2	4	1	2	1	1	1	3	4	2	3	3	3	2	3	2	2	1	2	2	2	2	2	2	2	2	2	2	2	2	2	2	2	2	2	2	2	2	2	2	1	2	3	2
198	2	2	3	1	5	2	4	1	1	1	2	1	2	3	2	2	2	2	2	2	2	2	2	2	2	2	2	2	2	2	2	2	2	2	2	2	2	2	2	2	2	2	2	2	2	2	2	2	2
199	1	2	3	1	3	2	4	2	1	2	1	2	3	2	1	2	3	3	2	2	2	3	1	2	2	2	2	2	2	2	2	2	2	2	2	2	2	2	2	2	2	2	2	2	3	2	2	2	2
200	2	2	3	2	3	2	4	2	1	1	1	2	3	3	2	2	3	2	3	2	2	2	2	2	2	2	2	2	2	2	2	2	2	2	2	2	3	3	3	2	2	2	2	2	2	3	2	2	2
201	2	2	3	1	5	2	4	1	1	1	1	1	2	3	2	2	2	2	2	2	2	2	2	2	2	2	2	2	2	2	2	2	2	2	2	2	2	2	2	2	2	2	2	2	2	2	2	2	2
202	2	2	3	1	3	1	2	1	1	1	1	1	3	3	3	2	2	2	2	2	2	2	2	2	2	2	2	2	2	2	2	2	2	2	2	2	2	2	2	2	2	2	2	2	2	2	2	2	2
203	2	2	3	2	5	2	4	1	2	2	2	2	3	2	4	2	2	2	2	2	2	2	2	2	2	2	2	2	2	2	2	2	2	2	2	2	2	2	3	3	2	2	2	2	2	4	3	2	2
204	2	1	2	1	2	2	4	1	1	2	2	1	1	2	2	2	2	2	2	2	2	2	2	2	2	2	2	2	2	2	2	2	2	2	2	2	2	2	2	1	2	1	2	2	2	2	3	5	5
205	3	3	3	3	5	1	2	1	1	1	2	2	1	2	4	2	2	1	2	2	2	2	2	2	2	2	2	2	2	2	2	2	2	2	2	2	2	2	2	2	2	2	2	2	2	2	2	2	2
206	3	3	3	3	5	2	2	1	2	1	1	1	2	3	4	1	1	1	1	1	1	1	3	2	3	3	3	2	2	2	2	1	1	2	2	2	2	2	3	3	3	2	2	2	1	2	3	3	2
207	2	1	2	1	2	2	4	1	1	2	2	2	1	3	2	2	2	2	2	2	2	2	2	2	2	2	2	2	2	2	2	2	2	2	2	2	2	2	2	2	2	2	2	2	3	2	3	3	3
208	2	1	3	1	2	2	4	2	2	1	2	1	3	1	2	1	1	1	1	1	1	1	1	1	1	1	1	1	1	1	1	1	1	1	1	1	1	1	5	1	1	1	1	1	1	2	1	1	1
209	2	2	2	2	3	2	1	2	2	1	1	1	3	3	2	2	2	2	2	2	2	2	1	1	1	1	1	1	1	1	1	1	1	1	1	1	1	1	5	1	1	1	1	1	1	1	2	2	2
210	1	1	2	1	2	2	4	1	1	2	2	2	1	3	1	2	2	2	2	2	2	2	2	2	2	2	2	2	2	2	2	2	2	2	2	2	2	2	2	2	2	2	2	2	2	2	2	2	2
211	2	2	3	3	3	2	4	1	2	2	2	2	3	2	2	3	3	3	3	3	3	3	3	3	3	3	3	3	3	3	3	2	2	2	2	2	2	2	2	2	2	2	2	2	2	2	2	2	2
212	2	3	3	2	4	1	2	1	2	1	1	1	3	3	2	3	2	3	2	2	3	2	2	3	3	2	2	3	2	3	3	2	3	2	2	3	2	2	2	2	2	2	2	2	2	2	2	2	2
213	2	2	2	2	4	1	2	1	2	1	1	1	4	1	1	1	1	1	1	1	1	1	1	1	1	1	1	1	1	1	1	1	1	1	1	2	2	2	2	2	2	2	2	2	2	2	1	1	1
214	1	1	3	1	2	2	4	1	2	1	2	1	4	2	3	2	2	2	2	2	2	2	2	2	2	2	2	2	2	2	2	2	2	2	2	2	2	2	2	2	2	2	2	2	2	2	2	2	2
215	2	2	3	2	3	1	2	2	1	1	2	1	3	2	2	2	2	3	3	3	3	3	2	2	2	2	2	2	2	2	2	2	2	2	2	2	2	2	2	2	2	2	2	2	3	2	3	1	1
216	1	1	3	1	2	2	4	2	2	1	1	1	3	3	1	1	1	1	1	1	1	1	1	1	1	1	1	1	1	1	1	1	1	1	1	1	1	1	5	1	1	1	1	1	1	5	1	1	1
217	1	1	3	1	2	2	4	2	2	2	2	2	3	3	1	3	3	3	3	3	3	3	3	3	4	2	3	3	3	3	3	3	3	2	3	2	2	2	2	2	3	2	2	2	2	2	2	2	2
218	3	3	3	3	5	2	4	1	2	2	2	2	4	3	4	1	2	2	2	2	2	2	2	2	2	2	2	2	2	2	2	2	2	2	2	2	2	2	2	2	2	2	2	2	2	2	1	1	1
219	3	3	3	4	6	2	2	1	2	1	1	1	3	2	3	1	1	1	1	1	1	1	1	1	1	1	1	1	1	1	2	2	1	1	1	1	1	1	5	1	1	1	1	1	1	5	1	1	1
220	2	3	3	3	5	2	4	1	2	1	2	1	3	2	2	1	2	2	2	2	2	2	2	2	2	2	2	2	2	2	2	2	2	2	2	2	2	2	4	2	2	2	2	2	2	2	2	2	2
221	3	3	2	3	5	1	3	1	2	2	2	1	4	4	4	2	2	3	3	3	3	3	2	2	2	2	2	2	2	2	2	2	2	2	2	2	2	2	2	2	2	2	2	2	2	2	2	2	2
222	1	1	3	1	2	2	4	2	2	2	2	1	1	1	3	1	1	1	1	1	1	1	1	1	1	1	1	1	1	1	1	1	1	1	1	1	1	1	2	2	1	1	1	1	1	5	1	1	1
223	2	2	2	1	3	1	1	2	2	1	1	1	3	3	3	2	2	2	2	2	2	2	2	2	2	2	2	2	2	2	2	2	2	2	2	2	2	2	3	2	2	2	2	2	2	2	3	3	3
224	2	2	3	2	5	1	3	2	1	1	1	1	4	3	2	2	2	2	2	2	2	2	2	2	2	2	2	2	2	5	2	2	2	2	2	2	2	2	2	2	2	2	2	2	2	2	2	2	2
225	2	3	3	3	4	2	4	1	2	2	2	2	3	3	4	3	3	3	3	3	3	3	3	3	3	3	3	3	3	3	3	2	2	2	2	2	2	2	1	2	3	2	2	3	3	2	3	3	3
226	2	1	2	1	2	1	4	1	1	2	2	1	4	3	3	2	3	3	2	3	3	3	4	3	3	3	3	3	3	3	3	2	2	3	3	3	3	3	3	3	3	3	3	4	3	3	3	3	3
227	2	3	3	3	5	2	4	1	2	1	1	1	4	2	2	3	2	2	2	2	2	2	2	2	2	2	2	2	2	2	2	2	1	2	2	2	2	2	2	2	2	2	2	3	3	2	2	3	2
228	1	1	2	1	2	1	3	2	2	1	1	1	4	2	2	1	1	1	1	1	1	1	1	1	1	1	1	1	1	1	1	1	1	1	1	1	1	1	5	1	1	1	1	1	1	1	1	1	1
229	2	3	3	2	5	1	2	1	2	1	1	1	2	2	3	1	1	1	1	1	1	1	1	1	1	1	1	1	1	1	1	1	1	1	1	1	1	1	5	1	1	1	1	1	1	1	1	1	1
230	3	3	3	2	4	1	4	1	2	2	2	2	3	3	4	4	4	4	1	1	1	1	1	1	1	1	1	1	1	1	1	1	1	1	1	1	1	1	5	1	1	1	1	1	1	5	1	1	1
231	2	2	3	2	4	2	4	2	2	2	2	2	1	3	4	3	2	2	2	2	2	2	2	2	2	2	2	2	2	2	2	2	2	2	2	2	2	2	2	2	2	2	2	2	2	4	2	2	2
232	3	3	3	2	4	1	2	1	1	1	1	1	4	3	1	2	2	2	2	2	2	2	2	2	2	2	2	2	2	2	2	2	2	2	2	2	2	2	2	2	2	2	2	2	2	2	2	2	2
233	2	3	3	1	4	1	2	2	2	2	2	2	2	3	4	2	2	3	3	3	3	3	2	3	3	3	3	3	3	2	2	2	2	2	2	2	2	2	3	2	2	2	2	2	2	3	2	2	2
234	3	4	3	3	5	1	4	1	2	2	2	1	2	3	4	3	3	3	3	3	3	3	2	3	3	3	3	3	3	2	3	2	2	2	2	2	2	2	2	2	2	2	2	4	2	2	3	2	2
235	2	2	3	1	3	1	2	1	2	2	1	1	2	2	2	2	2	2	3	2	2	2	2	2	2	2	2	2	2	2	2	3	2	2	2	2	2	3	2	2	2	2	2	2	1	2	2	2	2
236	3	3	3	3	5	1	3	1	2	2	2	2	3	4	2	3	3	3	3	3	3	3	3	3	3	3	3	3	2	2	3	2	3	3	3	3	3	3	3	3	3	3	3	3	3	3	5	5	5
237	2	3	3	3	6	2	1	1	2	1	1	1	4	4	2	3	3	3	3	3	3	3	3	3	3	3	3	3	2	2	2	1	1	1	1	1	1	1	2	2	2	2	2	1	3	2	3	3	2
238	2	2	3	2	4	1	2	1	2	1	1	1	3	3	2	2	2	2	2	1	1	1	2	2	2	2	3	3	2	2	3	2	1	1	1	1	1	1	5	1	1	1	1	1	1	1	3	2	2
239	3	3	3	3	4	2	4	1	2	2	1	1	3	2	2	2	2	2	2	2	2	2	2	2	2	2	2	2	2	2	2	2	2	2	3	2	2	2	2	2	2	2	2	2	2	2	2	2	2
240	2	2	2	1	3	1	4	2	2	2	2	1	3	3	3	3	3	3	3	3	3	3	2	2	2	2	2	2	2	2	2	2	2	2	2	2	2	2	2	2	2	2	2	2	3	2	3	2	2
241	2	3	2	2	4	2	4	1	2	2	2	2	4	4	2	2	2	3	3	3	3	3	3	3	3	3	3	3	3	3	3	2	2	1	1	1	2	2	3	2	2	2	2	2	3	3	5	4	4
242	1	1	2	1	2	2	1	1	2	2	2	1	3	2	2	1	1	1	1	1	1	1	2	2	2	2	3	2	2	2	3	1	2	2	2	1	1	1	4	2	2	2	2	1	1	5	1	1	1
243	2	2	3	2	4	2	4	1	2	2	2	2	3	3	2	3	3	3	3	3	3	3	3	3	3	3	2	3	3	3	3	3	3	3	3	3	3	3	3	3	3	3	2	3	3	3	3	3	3
244	2	2	3	2	4	2	4	2	2	2	2	2	4	3	3	1	2	2	2	2	2	2	2	2	2	2	2	2	2	2	2	2	2	2	2	2	2	2	4	2	2	2	2	2	2	4	2	2	2
245	3	3	2	3	5	1	3	1	2	2	2	1	3	2	2	3	3	3	3	3	3	2	2	2	3	3	2	2	2	2	2	2	2	2	2	2	2	2	2	2	2	2	2	2	3	3	3	3	2
246	2	3	3	2	4	1	1	2	2	1	2	1	3	3	2	2	2	2	2	2	2	2	2	3	2	2	2	2	2	2	2	3	2	2	2	2	2	1	3	2	2	2	2	2	2	2	2	2	2
247	3	2	3	2	4	2	4	1	1	1	1	1	3	2	3	2	2	2	2	2	2	1	1	2	3	2	2	2	2	2	2	2	2	2	2	2	2	2	2	2	2	2	2	2	2	2	2	2	2
248	2	3	3	3	5	1	1	1	1	2	2	1	3	3	2	3	3	2	2	3	2	2	2	2	2	2	2	2	2	2	2	2	2	2	2	2	2	2	2	2	2	2	2	3	2	2	2	2	2
249	1	2	2	1	3	1	3	1	1	1	1	1	2	2	2	2	2	2	2	2	2	2	2	2	2	2	2	2	2	2	2	2	2	2	2	2	2	1	2	2	4	2	2	2	3	2	3	2	2
250	2	2	3	2	4	2	4	1	2	1	2	2	4	2	3	2	3	2	3	2	2	2	2	2	2	2	2	3	3	3	3	1	1	1	2	2	2	2	1	2	2	2	2	2	2	3	2	2	1
251	1	1	2	1	2	2	1	2	1	2	2	1	3	4	1	2	3	2	2	2	2	2	2	2	2	2	2	2	2	2	2	1	2	2	2	2	2	1	2	2	2	2	2	2	2	2	2	2	2
252	4	5	2	3	5	2	4	1	2	2	2	2	2	2	3	2	2	2	2	3	2	2	2	2	2	2	2	2	2	2	2	2	2	2	2	2	2	2	4	2	2	2	2	2	2	2	3	3	2
253	3	2	2	1	4	2	4	1	1	1	2	1	3	3	1	2	2	2	2	2	2	2	2	2	2	2	2	2	2	2	2	2	2	2	2	2	2	2	2	2	2	2	2	2	2	2	2	2	2
254	3	4	3	3	4	1	2	1	2	1	1	1	3	3	4	1	1	1	1	1	1	1	1	1	1	1	1	1	1	1	1	1	1	1	1	1	1	1	5	1	1	1	1	1	1	5	1	1	1
255	2	2	2	1	2	2	2	1	1	1	1	1	4	2	1	1	1	1	1	1	1	1	1	1	1	1	1	1	1	1	1	1	1	1	1	1	1	1	5	1	1	1	1	1	1	4	1	1	1
256	3	3	3	3	4	2	4	1	2	2	2	2	4	4	2	2	3	4	3	4	4	4	2	2	3	2	2	2	2	1	2	1	1	2	2	2	2	2	2	2	2	2	2	3	2	2	2	2	2
257	3	3	3	3	5	1	2	1	1	1	1	1	2	2	3	2	2	2	2	2	2	2	2	2	2	2	2	2	2	2	2	2	2	2	2	2	2	2	5	2	2	2	2	2	2	5	1	1	1
258	1	1	2	1	3	2	4	2	1	2	1	1	4	4	2	3	3	3	3	3	3	3	2	2	2	2	2	2	2	2	2	2	2	2	2	2	2	2	2	2	2	2	2	3	3	2	3	3	3
259	2	2	3	2	3	2	3	2	1	1	2	2	2	2	2	1	1	1	1	1	1	1	1	1	1	1	1	1	1	1	1	1	1	1	1	1	1	1	4	1	1	1	1	1	1	2	1	1	1
260	2	2	3	2	4	2	4	1	1	1	1	2	3	2	1	1	1	1	1	2	2	2	2	2	2	2	2	2	2	2	2	2	2	2	2	2	2	2	2	3	2	2	2	2	3	2	3	2	2
261	2	2	3	2	4	2	4	2	2	2	2	2	2	3	3	2	2	2	2	2	2	2	2	2	2	2	2	2	2	2	2	2	3	2	2	2	2	2	2	2	2	2	2	2	2	2	2	2	2
262	2	2	3	2	4	2	4	2	1	1	1	1	4	2	1	1	2	1	1	1	1	1	1	1	1	1	1	1	1	1	1	1	1	1	1	1	1	1	5	1	1	1	1	1	1	5	1	2	2
263	3	3	3	2	5	1	2	1	1	1	2	1	1	3	4	3	2	3	3	3	3	2	2	3	2	2	2	2	2	2	2	2	2	2	2	2	2	2	2	2	2	2	2	2	2	2	2	2	2
264	2	2	2	1	3	1	4	2	1	1	1	1	3	1	1	1	1	1	1	1	1	1	1	1	1	1	1	1	1	1	1	1	1	1	1	1	1	1	5	1	1	1	1	1	1	2	1	1	1
265	1	1	2	1	3	2	4	2	1	2	1	1	3	3	4	2	2	2	2	2	2	2	2	2	2	2	2	2	2	2	2	2	2	2	2	2	2	2	2	2	2	2	2	2	2	2	2	2	2
266	1	1	3	2	2	2	4	2	1	1	1	2	3	1	2	2	2	2	2	3	2	2	2	3	2	2	2	2	2	1	3	2	1	2	2	3	2	2	3	2	3	3	2	2	2	3	2	2	2
267	4	4	3	4	6	1	3	1	1	1	1	1	3	3	3	2	2	3	3	3	3	3	3	3	3	3	3	3	3	3	3	1	2	2	2	2	2	2	2	2	2	2	2	2	3	2	3	3	3
268	2	2	3	2	3	2	1	1	2	1	1	1	2	3	2	1	1	2	1	1	2	2	2	1	1	1	1	2	2	2	1	1	1	1	1	1	1	1	5	1	1	1	1	1	1	3	1	1	1
269	2	2	2	1	1	1	2	1	1	1	2	2	1	4	2	1	3	2	2	2	2	2	1	1	1	1	1	1	1	1	1	1	1	1	1	1	1	1	5	1	1	1	1	1	2	2	2	2	3
270	1	2	3	1	3	2	4	2	1	2	2	1	3	3	4	2	2	2	2	2	2	2	2	2	2	2	2	2	2	2	2	2	2	2	2	2	2	2	2	2	2	2	2	2	2	2	2	2	2
271	2	2	3	2	4	2	4	1	2	1	1	1	2	2	3	1	1	1	1	1	1	1	1	1	1	1	1	1	1	1	1	1	1	1	1	1	1	1	5	1	1	1	1	1	1	5	1	1	1
272	2	2	2	2	4	2	4	2	1	2	2	2	4	3	2	2	2	2	2	2	2	2	2	2	2	2	2	2	2	2	2	2	2	2	2	2	2	2	2	2	2	2	2	2	2	2	2	2	2
273	2	3	3	3	6	1	2	2	1	1	2	1	2	3	2	2	2	2	2	3	2	3	2	2	2	2	2	2	2	2	2	2	2	2	2	2	2	1	3	2	2	2	2	1	2	2	2	2	2
274	1	1	3	1	2	2	4	2	2	2	1	1	3	2	4	2	2	2	2	2	2	2	1	1	1	1	1	1	1	1	1	1	1	2	2	2	2	2	1	2	3	2	2	2	2	1	2	2	2
275	2	2	3	2	5	2	4	1	1	1	1	1	3	2	2	1	1	1	1	1	1	1	1	1	1	1	1	1	1	1	1	1	1	1	1	1	1	1	5	1	1	1	1	1	2	2	1	1	2
276	3	4	3	3	6	1	2	1	2	1	1	1	3	2	3	4	3	3	3	3	3	3	3	3	3	3	3	3	3	3	3	3	3	3	3	3	3	3	3	3	3	3	3	3	3	3	3	3	3
277	2	2	2	1	3	2	3	2	1	1	1	1	4	1	2	1	1	1	1	1	1	1	1	1	1	1	1	1	1	1	1	1	1	1	1	1	1	1	5	1	2	1	1	2	1	2	1	1	2
278	2	2	3	2	4	1	1	2	2	2	2	2	1	2	2	3	3	4	4	4	4	4	2	2	2	2	2	1	2	1	1	1	1	1	1	1	2	1	5	1	1	1	1	1	2	2	2	2	2
279	2	2	2	1	3	2	4	2	2	1	1	1	4	1	2	1	1	1	1	1	1	1	1	1	1	1	1	1	1	1	1	1	1	1	1	1	1	1	3	3	3	1	1	1	1	5	1	1	1
280	2	3	3	2	5	1	1	1	2	1	1	1	4	2	1	2	2	2	2	2	2	2	2	2	2	2	2	2	2	2	2	2	2	2	2	2	2	2	2	2	2	2	2	2	2	2	2	2	2
281	3	4	2	3	3	1	3	1	2	1	2	1	3	2	2	2	3	2	2	2	2	2	2	1	1	1	1	2	1	1	2	1	1	1	1	1	1	1	5	1	1	1	1	1	2	2	1	2	1
282	2	2	3	2	3	2	4	2	2	1	1	1	4	3	4	2	2	2	2	2	2	2	2	2	2	2	2	2	2	2	2	2	2	2	2	2	2	2	2	2	2	2	2	2	2	2	2	2	2
283	2	3	3	1	4	2	4	1	1	1	2	1	4	1	2	1	1	1	1	1	1	1	1	1	1	1	1	1	1	1	1	1	1	1	1	1	1	1	1	1	1	1	1	1	1	1	1	3	1
284	2	2	3	2	3	1	1	2	2	1	1	1	1	4	3	3	3	3	3	3	3	3	2	2	2	2	2	2	2	2	2	2	2	2	2	2	2	3	2	2	2	2	2	2	2	2	2	2	2
285	3	4	3	3	5	2	4	1	2	1	2	1	4	4	4	3	3	3	3	3	3	3	3	3	3	3	3	3	3	3	3	2	3	3	3	3	3	3	3	3	3	3	3	3	2	3	2	3	2
286	2	2	2	2	4	2	4	2	1	1	2	1	1	2	3	3	3	3	3	3	3	3	2	2	2	2	2	2	2	2	2	1	2	2	2	2	2	2	2	2	2	2	2	2	2	2	2	2	2
287	2	2	3	1	2	2	4	2	2	2	2	1	3	3	1	2	2	2	2	2	2	2	2	2	2	2	2	2	2	2	2	2	2	2	2	2	2	2	2	2	2	2	1	2	1	2	2	3	2
288	2	2	3	2	3	2	3	2	1	1	2	1	4	3	3	2	2	2	2	2	2	2	2	2	2	2	2	2	2	2	2	2	2	2	2	2	2	2	2	2	2	2	2	2	2	2	2	2	2
289	3	3	2	2	4	1	2	1	2	1	1	1	4	1	1	1	1	1	1	1	1	1	1	1	1	1	1	1	1	1	1	1	1	1	1	1	1	1	5	1	1	2	2	2	2	4	1	1	2
290	2	2	2	2	3	1	1	1	2	1	1	1	3	2	1	1	2	1	1	1	1	1	1	1	1	1	1	1	1	1	1	1	1	1	1	1	1	1	5	1	1	1	1	1	1	1	1	1	1
291	1	2	3	1	2	1	4	2	2	1	2	1	3	2	2	2	2	2	2	2	2	2	2	2	2	2	2	2	2	2	2	2	2	3	2	2	2	2	5	2	2	2	2	2	2	2	2	2	2
292	2	2	3	1	4	2	1	1	1	2	2	2	3	2	3	3	3	3	3	3	3	3	3	3	3	3	3	3	3	3	3	2	2	2	2	2	2	2	2	2	2	2	2	2	2	2	3	3	2
293	2	3	3	3	4	2	4	2	2	1	2	1	4	2	4	1	1	1	1	1	1	1	1	1	1	1	1	1	1	1	1	1	1	1	1	1	1	1	3	3	1	1	1	1	1	3	1	1	1
294	3	4	3	4	5	2	1	1	2	2	1	1	3	3	2	4	4	3	3	3	3	3	2	2	2	2	3	2	2	2	3	2	3	4	3	4	4	3	3	3	4	2	2	3	2	2	3	3	2
295	1	1	2	1	2	2	4	1	2	2	2	1	3	3	4	2	2	2	2	2	2	2	2	2	2	2	2	2	2	2	2	2	2	2	2	2	2	2	2	2	2	2	2	2	2	2	2	2	2
296	3	3	2	1	3	2	4	1	2	1	2	1	4	4	2	3	2	3	3	3	3	3	1	1	1	1	1	1	1	1	1	1	1	1	1	1	1	1	5	1	1	1	1	1	1	5	1	1	1
297	3	3	3	3	5	2	1	1	2	2	2	1	4	4	2	3	3	3	3	3	3	3	3	3	3	2	2	2	2	2	2	2	2	2	2	3	3	2	3	3	2	2	2	2	2	2	2	2	2
298	2	2	3	1	4	1	4	2	2	2	2	1	4	3	3	3	2	3	3	3	3	3	2	2	2	2	2	2	2	2	2	2	2	2	2	2	2	2	2	2	2	2	2	2	2	2	2	2	3
299	3	3	3	2	4	1	3	1	2	2	2	2	4	2	4	2	2	2	2	2	2	2	2	2	2	2	2	2	2	2	2	2	2	2	2	2	2	2	3	3	3	2	3	3	2	2	3	3	3
300	3	3	3	3	5	2	4	1	2	2	2	2	4	4	2	3	3	3	4	4	4	3	3	3	3	4	3	2	2	2	3	3	3	2	2	2	2	2	3	3	3	3	3	3	3	3	3	1	2
301	1	1	3	1	2	2	4	2	2	2	1	1	3	2	4	2	2	2	2	2	2	2	2	2	2	2	2	2	2	2	2	2	2	2	2	2	2	2	4	1	1	2	2	2	3	4	2	2	2
302	2	3	3	3	4	2	4	1	2	2	2	2	3	4	3	3	3	3	3	3	3	3	3	2	2	2	2	2	2	2	2	2	2	3	3	3	3	3	3	3	3	2	3	3	3	3	3	4	3
303	2	2	3	2	4	2	4	1	2	2	2	2	4	3	3	2	2	2	2	2	2	2	2	2	2	2	2	2	2	2	2	2	2	2	2	2	2	2	4	2	2	2	2	2	1	2	2	2	2
304	1	1	3	1	1	1	4	2	2	2	2	1	2	4	4	1	1	1	1	1	1	1	1	1	1	1	1	1	1	1	1	1	1	1	1	1	1	1	5	1	1	1	1	1	1	5	1	1	1
305	1	1	3	1	1	2	4	2	2	1	1	1	3	3	2	2	2	2	2	2	2	2	2	2	2	2	2	2	2	2	2	2	2	2	2	2	2	2	2	2	2	2	2	2	2	2	2	2	2
306	2	2	3	2	3	2	1	2	2	2	2	1	2	3	4	3	2	3	2	2	2	3	3	2	2	2	2	2	2	2	2	2	2	2	2	2	2	2	3	3	2	2	2	2	3	3	2	3	3
307	2	2	2	2	4	1	3	2	2	1	1	1	3	3	2	2	1	1	1	1	1	1	1	1	1	1	1	1	1	1	1	1	1	1	1	1	1	1	1	1	1	1	1	1	1	1	1	1	1
308	2	2	2	2	3	2	2	2	2	1	2	1	3	3	4	2	2	2	2	3	2	2	2	2	2	2	2	2	2	2	2	2	2	2	2	2	2	2	2	2	2	2	2	2	2	2	2	2	2
309	2	3	3	3	4	2	4	1	2	1	1	1	3	2	3	2	2	2	2	2	2	2	2	3	2	2	2	2	2	2	2	2	2	2	2	2	2	1	2	2	2	2	2	2	2	2	2	2	2
310	3	3	2	1	4	2	1	1	1	1	2	2	3	3	4	1	2	2	2	2	3	2	2	2	3	3	2	2	2	2	2	3	3	3	3	3	3	3	3	3	3	3	3	3	3	3	3	3	3
311	4	4	3	4	6	2	4	1	2	1	2	2	4	4	4	3	3	3	3	3	3	3	3	3	3	3	3	3	3	3	2	2	2	2	2	2	2	2	4	2	2	2	2	2	3	2	3	3	2
312	3	3	3	3	5	2	4	1	2	1	1	1	4	2	1	2	1	2	1	1	1	1	1	1	1	1	1	1	1	1	1	1	1	1	1	1	1	1	5	1	1	1	1	1	2	5	1	1	1
313	2	3	3	3	5	1	3	1	2	2	2	2	4	3	3	2	1	2	2	2	2	2	2	2	2	2	2	2	2	2	2	1	1	1	1	1	1	1	2	2	2	2	2	2	1	2	2	2	2
314	2	3	3	3	5	2	4	1	1	1	2	2	3	2	2	2	3	2	3	3	3	3	2	3	3	2	2	3	2	3	3	2	2	2	2	2	2	2	4	2	2	2	2	2	2	3	2	2	2
315	1	2	2	2	3	1	1	2	2	2	1	1	4	2	3	2	2	2	2	2	2	2	1	2	1	1	1	1	1	1	1	1	1	1	1	2	2	2	2	2	2	2	2	2	2	2	3	2	2
316	2	2	3	2	4	1	3	1	2	1	1	1	3	2	1	2	2	2	2	2	2	2	2	2	2	2	2	2	2	2	2	2	2	2	2	2	2	2	3	3	3	3	3	3	2	3	3	3	3
317	2	2	3	2	3	2	3	1	2	2	2	1	3	3	3	2	2	2	2	2	2	2	2	2	2	2	2	2	2	2	2	2	2	2	2	2	2	2	2	2	2	2	2	2	2	2	2	2	2
318	3	3	3	3	5	1	3	1	2	1	1	1	3	3	4	3	3	3	3	3	3	3	2	2	2	2	2	2	3	2	2	1	2	3	3	2	2	2	2	3	2	2	2	3	2	3	2	2	2
319	2	2	3	2	3	2	4	1	2	2	2	1	2	2	2	3	3	3	3	3	3	3	3	3	3	3	3	3	3	3	3	3	3	3	3	1	1	1	5	1	1	1	1	1	3	3	3	3	3
320	4	4	3	4	5	2	4	1	1	1	2	1	4	4	2	3	3	3	2	3	2	3	2	3	3	3	3	3	3	3	3	1	3	3	3	3	3	3	3	3	3	3	3	3	1	2	1	2	2
321	3	4	3	4	6	2	1	1	2	1	1	1	4	4	3	2	3	3	2	2	3	3	3	3	3	3	3	3	3	3	3	3	2	2	2	2	3	2	3	3	2	2	2	2	2	2	2	2	2
322	2	2	3	2	4	1	3	2	2	2	2	1	3	3	3	1	2	3	2	3	3	3	3	3	3	3	3	3	3	3	3	3	3	3	3	3	3	3	3	3	3	3	3	3	2	2	2	2	2
323	3	3	3	3	6	1	4	1	2	1	1	1	3	4	4	3	3	3	3	3	2	2	3	2	2	2	2	2	2	3	3	2	2	2	2	2	2	2	3	4	2	4	2	2	3	2	3	3	2
324	3	3	3	3	5	2	4	1	2	2	2	2	4	3	3	2	3	4	4	3	3	4	4	3	3	4	3	4	3	3	3	3	3	3	3	3	2	3	3	3	3	3	3	3	3	3	2	2	3
325	3	3	3	4	5	1	3	1	2	1	1	1	4	3	3	3	3	3	2	2	2	2	2	2	2	2	2	2	2	2	2	1	2	2	2	2	2	2	4	2	2	2	2	2	2	2	2	2	2
326	2	2	2	3	4	1	1	1	2	1	1	1	4	2	2	2	2	3	3	3	3	3	3	3	3	3	3	3	3	3	3	1	1	1	1	1	1	1	2	2	2	2	2	2	2	2	2	2	2
327	1	2	3	2	3	1	3	2	2	1	2	1	2	2	4	2	3	2	3	2	3	2	2	2	2	2	2	2	2	2	2	2	2	1	2	3	2	2	2	3	2	2	2	2	2	3	2	2	2
328	2	2	3	2	4	2	4	1	2	2	1	1	4	3	3	1	1	2	2	1	1	1	2	1	1	1	1	1	1	1	1	1	2	1	2	2	2	2	4	2	2	2	2	2	2	3	4	3	4
329	3	3	3	3	6	2	4	1	2	1	1	1	3	2	2	1	1	1	1	1	1	1	1	1	1	1	1	1	1	1	1	1	1	1	1	1	1	1	5	1	1	1	1	1	1	1	1	1	1
330	2	2	2	1	2	2	2	1	1	1	1	1	4	1	1	1	1	1	1	1	1	1	1	1	1	1	1	1	1	1	1	1	1	1	1	1	1	1	1	1	1	1	1	1	1	1	1	1	1
331	2	2	3	1	3	1	4	2	1	1	1	1	3	3	4	3	3	3	3	3	3	3	3	3	3	3	3	3	3	3	3	3	3	3	3	3	3	3	3	3	3	3	3	3	4	3	4	3	4
332	2	3	3	1	3	1	4	1	1	1	2	2	2	3	4	3	3	3	3	3	3	3	3	3	3	3	3	3	3	3	3	1	2	2	3	3	3	3	5	1	1	1	1	1	1	2	1	1	1
333	2	3	3	3	4	2	1	1	2	1	2	1	4	3	4	1	3	3	2	3	3	2	1	1	1	1	1	1	1	1	2	1	1	2	2	2	2	1	2	3	2	2	2	2	2	2	3	3	3
334	2	3	3	3	4	2	4	1	2	2	1	1	4	3	4	2	2	2	2	2	2	2	2	2	2	2	2	2	2	2	2	2	2	2	2	2	2	2	2	2	2	3	2	3	2	2	2	3	3
335	3	4	3	3	5	2	4	1	1	1	1	1	2	3	2	2	2	2	2	2	2	2	2	2	3	3	4	2	2	2	2	2	3	2	3	2	2	2	2	2	3	3	2	2	2	2	2	3	3
336	2	2	3	2	4	1	4	1	2	1	1	1	4	3	2	2	2	2	2	2	2	2	2	2	2	2	2	2	2	2	2	2	2	2	2	2	2	2	2	2	2	2	2	2	2	2	1	1	2
337	2	2	2	2	4	2	4	1	2	2	1	1	2	2	4	2	3	2	2	3	3	2	2	2	3	2	2	3	2	3	3	2	2	2	2	2	2	2	4	2	3	3	2	2	3	3	2	2	2
338	2	3	2	3	5	2	4	1	1	2	2	2	3	3	2	3	3	3	3	3	3	3	3	3	3	3	2	2	2	2	2	2	2	2	2	2	2	2	3	2	2	3	2	3	3	3	3	2	2
339	4	4	3	4	5	2	1	1	2	1	2	1	4	4	4	3	3	3	3	3	3	3	3	3	3	3	3	3	3	3	3	2	1	3	2	3	2	2	2	2	2	2	2	3	2	2	1	2	2
340	2	3	2	3	4	2	4	1	2	2	1	1	4	1	4	1	1	1	1	1	1	1	1	1	1	1	1	1	1	1	1	1	1	1	1	1	1	1	5	1	1	1	1	1	1	1	1	1	1
341	2	2	3	1	4	2	4	2	2	2	1	2	3	2	1	3	1	2	2	2	2	2	2	2	2	1	1	1	1	1	1	1	1	1	1	1	1	1	5	1	2	2	1	1	1	4	2	1	1
342	1	1	2	1	2	1	1	2	3	1	1	1	2	2	1	2	2	2	2	2	2	2	2	2	2	2	2	2	2	2	2	2	2	2	2	1	1	1	5	1	1	1	1	1	2	2	2	2	2
343	2	2	3	2	4	2	4	2	2	2	2	2	2	4	4	2	3	3	3	3	3	3	3	3	3	3	3	3	3	3	3	1	1	3	3	3	3	3	3	3	3	3	3	3	3	3	3	3	2
344	2	2	3	2	3	2	4	2	2	2	2	2	3	2	4	3	3	3	3	3	3	2	2	2	2	2	2	2	2	2	2	1	1	1	1	1	1	2	3	1	1	1	1	1	1	2	1	1	1
345	2	3	3	3	4	2	3	1	2	1	1	2	4	2	4	2	2	2	2	3	2	2	1	2	1	1	1	1	3	1	2	1	1	3	2	1	1	1	2	1	1	1	1	3	2	2	2	1	2
346	2	2	2	2	4	1	1	2	2	1	1	1	4	3	2	1	1	1	1	1	1	1	1	1	2	2	2	2	2	1	1	2	1	1	1	1	1	1	2	1	1	1	1	1	1	2	2	1	1
347	2	2	3	1	3	2	3	2	2	2	2	2	3	3	2	2	2	2	2	2	2	2	2	2	2	2	2	2	2	2	2	2	2	2	2	2	2	2	2	2	2	2	2	2	2	2	2	2	2
348	1	1	2	1	1	1	3	2	2	1	1	1	2	1	4	1	1	1	1	1	1	1	1	1	1	1	1	1	1	1	1	1	1	1	1	1	1	1	1	1	1	1	1	1	1	2	1	1	1
349	1	1	2	1	2	1	4	2	2	2	1	2	3	4	3	3	2	3	2	2	3	3	3	2	2	3	2	3	3	2	2	2	3	2	3	2	2	2	3	3	3	3	3	2	2	4	3	3	3
350	2	2	3	2	4	1	2	2	2	2	2	2	4	1	1	1	1	1	1	1	1	1	1	1	1	1	1	1	1	1	1	1	1	1	1	1	1	1	5	1	1	1	1	1	1	5	1	1	1
351	3	4	3	3	5	2	4	1	2	2	2	2	3	3	3	2	2	2	2	2	2	2	2	2	2	2	2	2	2	2	2	2	2	2	2	2	2	2	3	2	2	2	2	2	1	2	1	1	1
352	2	1	2	1	2	1	3	1	2	1	1	1	2	1	2	2	2	2	2	2	2	2	2	2	2	2	2	2	2	2	2	1	2	2	2	2	2	2	2	2	2	2	2	2	1	2	1	1	1
353	2	1	2	2	3	1	1	1	2	1	1	1	4	2	1	1	1	1	1	1	1	1	1	1	1	1	1	1	1	1	1	1	1	1	1	1	1	1	1	1	1	1	1	1	1	1	1	1	1
354	4	5	2	3	5	2	4	1	2	2	2	2	2	1	2	1	1	1	1	1	1	1	1	1	1	1	1	1	1	1	1	1	1	1	1	1	1	1	5	1	1	1	1	1	1	3	1	1	1
355	4	5	3	5	6	1	2	1	2	1	1	2	1	5	2	3	3	3	3	3	3	3	3	3	2	3	3	3	3	3	3	2	2	2	2	1	2	2	2	2	2	2	2	2	2	2	4	4	4
356	3	3	3	3	5	2	4	1	2	1	2	2	4	1	2	2	2	2	2	2	2	2	2	2	2	2	2	2	2	2	2	2	2	2	2	2	2	2	2	2	2	2	2	2	2	2	1	2	2
357	2	3	3	2	4	2	3	1	2	2	1	1	4	3	1	2	2	2	2	2	2	2	2	2	2	1	1	1	1	1	2	2	2	2	2	2	2	2	4	2	2	2	2	2	2	4	1	1	1
358	1	1	2	1	1	1	4	2	2	2	2	2	3	4	2	2	2	2	2	2	2	2	2	2	2	2	2	2	2	2	2	2	2	2	2	2	2	2	3	1	2	2	2	2	5	3	3	5	3
359	2	1	3	1	2	1	1	2	2	1	1	1	3	2	4	1	1	1	1	1	1	1	1	1	1	1	1	1	1	1	1	1	1	1	1	1	1	1	1	1	1	1	1	1	1	1	1	1	1
360	2	2	3	3	3	1	3	1	2	2	2	1	4	3	2	2	1	2	3	3	3	3	3	3	3	2	2	2	2	2	2	2	2	2	2	2	2	2	2	2	2	2	2	2	2	2	2	2	2
361	2	2	3	1	3	2	4	2	2	2	2	2	3	2	3	2	2	3	3	3	3	3	2	3	3	3	2	3	3	3	3	1	3	2	2	2	2	2	2	2	2	3	2	3	2	3	3	2	2
362	2	2	2	2	3	1	4	2	2	1	1	1	4	4	4	1	1	1	1	1	1	2	1	1	1	1	1	1	1	1	1	1	1	1	1	1	1	1	2	2	1	1	1	1	3	1	1	1	1
363	3	3	3	2	3	2	4	1	2	2	2	2	2	4	4	2	2	2	2	2	2	2	2	2	2	2	2	2	2	2	2	2	2	2	2	1	2	2	2	2	2	2	2	2	2	2	2	2	2
364	2	2	3	2	4	1	3	2	2	2	2	1	4	4	2	3	3	3	3	3	2	3	2	3	2	2	2	3	1	1	3	1	3	2	3	3	2	1	3	3	2	2	1	2	3	3	2	3	1
365	1	1	3	1	1	2	4	1	2	2	2	2	3	4	4	2	2	2	2	2	2	2	2	2	2	2	2	2	2	2	2	2	1	1	1	2	1	1	5	1	1	1	1	1	3	3	3	3	3
366	2	3	3	3	4	2	4	1	2	1	1	1	4	2	4	1	2	2	2	2	1	1	1	1	1	1	1	1	1	2	1	1	1	1	2	1	1	1	1	2	1	1	1	1	1	1	1	1	1
367	2	2	3	2	4	1	3	1	1	1	2	1	3	3	3	1	1	1	1	1	1	1	1	1	1	1	1	1	1	1	1	1	1	1	1	1	1	1	5	1	1	1	1	1	1	2	1	1	1
368	2	2	3	2	3	2	1	2	2	1	1	1	4	3	1	2	3	2	2	2	2	2	2	2	2	2	2	2	2	2	2	1	2	2	2	2	1	1	2	2	2	2	2	2	1	2	1	1	1
369	3	4	3	3	5	1	3	1	2	1	1	1	4	3	3	2	2	2	2	2	2	2	2	2	2	2	2	1	2	2	3	2	1	1	1	1	1	1	5	1	1	1	1	1	2	2	2	2	2
370	2	3	3	3	5	2	4	1	2	1	1	1	3	2	3	1	1	1	1	1	1	1	1	1	1	1	1	1	1	1	1	1	1	1	1	1	1	1	1	1	1	1	1	1	1	1	1	2	1
371	3	4	2	3	5	1	2	1	1	2	2	1	1	4	1	3	3	3	3	3	3	3	3	3	3	3	3	3	3	3	3	1	3	2	2	2	2	2	2	2	2	2	2	3	2	2	2	2	2
372	3	3	3	3	5	1	3	1	2	2	1	1	2	4	4	2	2	2	3	3	3	3	3	2	2	2	3	2	2	2	2	2	2	2	2	2	2	2	2	2	2	2	2	2	2	2	2	2	2
373	1	1	3	1	2	2	4	1	1	1	1	1	1	3	3	2	2	2	2	2	2	2	2	2	2	2	2	2	2	2	2	2	2	2	2	2	2	2	2	2	2	2	2	2	2	2	2	2	2
374	1	1	2	1	2	1	3	2	1	2	2	1	3	1	2	1	1	1	1	1	1	1	1	1	1	1	1	1	1	1	1	1	1	1	1	1	1	1	1	1	1	1	1	1	1	1	1	1	1
375	2	3	2	2	3	1	1	2	2	1	1	1	4	1	1	1	1	1	1	1	1	1	1	1	1	1	1	1	1	1	1	1	1	1	1	1	1	1	5	1	1	1	1	1	1	5	1	1	1
376	3	1	2	1	1	1	2	1	1	2	2	2	1	3	2	2	2	2	2	2	2	2	2	2	2	2	2	2	2	2	2	2	2	2	2	2	2	2	2	2	2	2	2	2	2	2	2	2	2
377	2	2	3	3	4	1	1	1	1	2	2	1	3	4	2	2	2	2	2	4	4	4	2	3	3	2	4	2	3	1	2	1	2	2	2	2	2	2	5	2	2	2	2	2	2	2	4	1	1
378	4	4	2	4	6	1	3	1	2	1	1	1	3	3	4	1	1	2	1	2	2	2	2	2	1	1	2	2	2	1	1	1	1	2	2	2	2	2	4	1	1	1	1	1	1	2	1	1	1
379	3	1	2	1	3	1	2	1	1	1	1	1	1	3	2	2	2	2	2	2	2	2	2	2	2	2	2	2	2	2	2	2	2	2	2	2	2	2	2	2	2	2	2	2	2	2	2	2	2
380	3	3	3	3	5	2	1	1	1	1	1	1	4	3	2	3	3	3	2	3	2	2	2	3	2	3	2	2	2	2	2	2	2	2	2	2	2	2	2	1	1	1	1	1	2	2	2	1	1
381	3	3	3	2	4	1	4	1	2	1	1	1	3	2	4	2	2	2	2	3	2	4	2	2	2	2	2	2	2	2	2	2	2	3	2	2	2	3	2	3	2	2	2	3	3	3	2	2	2
382	1	1	3	1	2	1	4	1	1	1	1	1	4	4	1	2	2	2	2	2	2	2	2	2	2	2	2	2	2	2	2	2	2	2	2	2	2	2	2	2	2	2	2	2	2	2	2	2	2
383	3	3	3	3	5	2	4	1	1	1	2	2	3	4	3	2	3	3	3	3	3	3	2	2	3	2	2	3	3	3	2	3	2	2	2	2	2	2	4	2	2	2	2	3	2	3	2	2	2
384	3	3	2	3	4	2	4	1	1	1	1	1	1	2	2	2	2	2	2	3	2	2	2	2	2	2	1	2	2	3	3	2	2	2	3	2	2	2	2	2	2	2	2	2	3	2	3	2	2
385	1	1	3	1	1	2	4	2	2	2	2	2	3	2	2	2	2	2	2	2	2	2	2	2	2	2	2	2	2	2	2	1	1	1	1	1	1	1	1	1	1	1	1	1	1	1	1	1	1
386	2	3	3	3	4	2	4	1	2	2	2	2	4	3	2	3	2	3	3	3	3	3	3	3	1	3	3	3	2	3	3	1	1	1	1	1	1	1	2	1	1	1	1	1	1	1	1	1	1
387	3	4	3	3	5	2	4	1	1	1	2	1	2	2	2	1	1	1	1	1	1	1	1	1	1	2	2	2	2	2	2	2	2	2	2	2	2	2	2	2	2	2	2	2	2	2	2	2	2
388	2	3	3	2	3	2	4	1	2	2	2	1	4	3	4	3	3	2	2	3	3	3	3	3	3	3	3	3	3	3	3	3	3	3	3	3	3	3	3	3	3	3	3	3	2	3	3	3	3
389	2	2	2	2	4	1	3	2	2	2	1	1	4	3	3	2	2	2	2	3	3	3	2	3	3	3	2	2	2	3	2	2	2	3	2	2	2	2	2	2	2	2	2	2	1	4	2	2	2
390	2	3	3	3	5	2	2	1	1	1	1	1	4	4	1	1	1	1	1	1	1	1	1	1	1	1	1	1	1	1	1	1	1	2	1	1	1	1	2	1	1	1	1	1	1	2	2	2	2
391	3	3	3	2	3	2	4	1	2	2	2	2	3	4	1	3	3	3	3	3	3	3	2	3	3	3	3	3	3	3	3	2	2	3	3	3	2	2	3	3	3	3	3	3	4	3	3	3	3
392	2	2	3	3	4	2	4	1	2	1	2	1	2	3	2	2	2	2	2	2	2	2	2	2	2	2	2	2	2	2	2	2	2	2	2	2	2	2	2	2	2	2	2	2	2	2	2	2	2
393	2	2	3	1	3	2	3	2	2	1	1	1	3	3	1	2	2	2	2	2	2	2	2	2	2	2	2	2	2	2	2	2	2	2	2	2	2	2	2	1	2	2	2	2	2	2	2	2	2
394	4	5	2	3	5	2	4	2	2	2	2	2	3	3	4	2	2	2	2	2	2	2	2	2	2	1	1	1	2	2	2	2	2	2	2	2	2	2	2	2	2	2	2	2	2	2	2	2	2
395	1	1	3	1	2	2	4	1	1	1	1	1	1	3	3	2	2	2	2	2	2	2	2	2	2	2	2	2	2	2	2	2	2	2	2	2	2	2	2	2	2	2	2	2	2	2	2	2	2
396	2	3	3	3	5	2	4	1	2	2	2	1	4	3	3	3	3	3	3	3	3	3	2	2	2	2	2	2	2	2	2	2	2	2	2	2	2	2	2	2	2	2	2	2	3	3	3	2	2
397	2	3	3	2	4	2	4	1	2	1	1	1	2	2	2	2	2	2	2	2	2	2	2	2	2	2	2	2	2	2	2	2	2	2	2	2	2	2	4	2	2	2	2	2	3	2	3	1	2
398	3	3	3	3	4	1	2	1	2	1	1	1	3	3	4	2	2	2	2	2	2	2	2	2	2	2	2	2	2	2	2	2	2	2	2	2	2	2	2	2	2	2	2	3	3	2	2	2	2
399	3	3	2	3	5	2	4	1	1	1	2	2	3	3	4	3	3	3	3	3	2	3	1	1	2	2	2	2	2	2	2	2	2	4	3	2	2	2	4	3	2	3	3	3	2	5	2	1	1
400	2	2	3	2	4	2	3	1	1	1	1	1	3	2	2	2	2	2	2	2	2	1	1	1	1	2	2	2	2	2	2	2	2	2	2	2	2	2	2	2	2	2	2	2	2	2	2	2	2
401	3	5	3	3	5	2	4	1	1	1	1	2	2	2	2	2	2	2	2	2	2	2	2	2	2	2	2	2	2	2	2	2	2	2	2	2	2	2	3	2	2	2	2	2	2	2	2	2	2
402	2	1	2	1	3	1	3	2	1	2	2	1	3	1	2	1	1	1	1	1	1	1	1	1	1	1	1	1	1	1	1	1	1	1	1	1	1	1	1	1	1	1	1	1	1	1	1	1	1
403	2	2	2	2	4	2	4	2	1	1	2	1	2	2	4	2	2	2	2	2	2	2	2	2	2	2	2	2	2	2	2	2	2	2	2	2	2	2	2	2	2	2	2	2	3	3	2	2	2
404	3	3	3	3	4	2	4	1	2	1	1	1	4	3	4	2	3	2	2	2	2	2	2	2	2	2	2	2	2	2	2	1	1	1	2	3	2	2	3	2	2	2	2	2	2	2	2	2	2
405	2	2	2	2	3	2	4	1	1	2	2	2	3	3	4	1	1	1	1	1	1	1	1	1	1	1	1	1	1	1	1	1	1	1	1	1	1	1	5	1	1	1	1	1	1	2	1	1	1
406	2	3	3	3	5	1	3	2	2	1	1	1	3	2	4	2	2	2	2	2	2	3	1	2	2	2	2	2	2	2	2	1	1	1	1	1	1	1	1	2	1	1	1	1	1	2	1	1	1
407	4	4	3	4	5	1	3	1	2	1	1	2	4	4	2	2	2	2	2	2	2	2	2	1	2	2	2	2	2	2	2	2	2	2	2	2	2	2	2	2	2	2	2	2	2	2	2	2	2
408	3	4	3	4	5	1	2	1	2	2	1	1	3	2	1	1	1	1	1	1	1	1	1	1	1	1	1	1	1	1	1	1	1	1	1	1	1	1	1	1	1	1	1	1	1	1	2	2	2
409	4	4	2	3	5	1	3	1	1	1	1	1	2	3	4	2	2	2	2	2	2	2	2	2	2	2	2	2	2	2	2	2	2	2	2	2	2	2	2	2	2	2	2	2	3	2	2	2	2
410	3	3	3	3	5	2	4	1	2	2	2	1	4	3	2	1	1	2	2	2	2	2	2	2	2	2	2	2	2	2	2	1	1	1	1	1	1	1	5	1	1	1	1	1	2	2	2	2	2
411	3	4	3	4	6	1	4	1	2	1	1	1	3	2	2	2	2	3	3	3	2	2	2	2	2	2	2	2	2	2	2	1	1	1	1	1	1	1	2	2	1	1	1	1	1	1	1	1	1
412	2	2	3	2	2	2	4	2	2	1	1	1	4	4	2	2	2	2	2	2	2	2	2	2	2	2	2	2	2	2	2	1	1	2	2	1	2	1	5	1	1	1	2	1	2	2	3	1	1
413	1	1	3	1	1	2	4	2	2	1	2	2	4	3	4	2	2	2	2	2	2	2	2	2	2	2	2	3	2	3	3	1	2	2	3	1	1	3	3	3	3	3	3	5	3	3	4	2	1
414	2	3	3	3	5	1	3	1	2	2	2	1	4	2	2	2	2	2	2	2	2	2	2	2	2	2	2	2	2	2	2	2	2	2	2	2	2	2	4	2	2	2	2	2	2	2	2	2	2
415	3	3	2	3	4	1	4	1	2	2	2	2	4	3	3	1	1	1	1	1	1	1	1	1	1	1	1	1	1	1	1	1	1	1	1	1	1	1	1	1	1	1	1	1	1	1	2	4	2
416	3	3	3	3	5	2	3	2	1	1	2	1	3	3	2	1	1	2	1	1	1	2	2	1	1	1	1	1	2	1	1	1	1	1	1	1	1	1	1	1	2	2	1	1	1	2	1	2	2
417	2	2	2	1	2	1	3	2	2	1	2	2	4	2	2	2	2	2	2	2	2	2	2	2	2	2	2	2	2	2	2	2	2	2	2	2	2	2	3	2	2	2	2	2	2	2	2	2	2
418	2	3	3	3	4	2	4	1	2	2	1	1	3	2	4	3	3	3	2	3	3	3	3	3	3	3	3	3	3	3	3	2	2	3	2	2	2	2	2	2	2	2	2	2	2	2	3	2	2
419	2	2	2	1	2	2	4	2	2	2	2	1	4	4	2	2	2	2	2	3	3	3	3	3	3	3	3	3	3	3	3	2	2	2	2	2	2	2	3	3	3	3	3	3	2	3	2	4	3
420	3	3	3	3	5	2	3	1	2	1	1	1	2	4	2	2	2	2	2	2	2	3	2	3	2	2	2	2	2	2	2	2	2	2	2	2	2	2	2	2	2	2	2	2	2	2	2	2	2
421	4	4	3	4	6	2	4	1	2	1	1	1	3	4	4	4	5	3	4	4	3	4	3	4	4	4	3	2	3	3	2	2	2	2	3	2	2	2	2	2	2	2	3	3	2	3	3	3	2
422	2	2	3	1	3	2	4	2	1	2	2	1	1	3	1	1	1	1	1	2	2	2	2	2	2	2	2	2	2	2	2	1	1	1	2	1	1	1	2	2	2	2	2	2	2	2	2	2	2
423	1	2	1	1	3	1	3	2	2	1	1	1	2	2	3	1	1	1	1	1	1	1	1	1	1	1	1	1	1	1	1	2	1	1	1	1	1	1	5	4	1	1	1	1	1	5	1	1	1
424	2	2	3	2	3	1	3	2	2	1	1	1	3	1	4	2	2	3	2	3	3	3	3	2	2	2	2	2	2	2	2	3	2	3	3	3	2	2	4	3	2	2	1	3	2	3	3	3	3
425	4	5	2	3	4	2	4	2	2	2	2	2	1	3	3	3	2	3	3	3	3	3	3	3	3	3	3	3	3	3	3	1	2	2	2	2	2	2	2	2	2	2	2	1	2	2	2	2	2
426	1	2	3	1	3	2	1	2	2	1	1	1	3	4	2	2	2	2	2	2	2	2	2	2	2	2	2	2	2	2	2	2	2	2	2	2	2	2	2	2	2	2	2	2	2	2	2	2	2
427	4	4	3	4	6	1	3	1	2	1	1	1	3	3	3	2	2	2	2	2	2	2	2	2	2	2	2	2	2	2	2	2	2	2	2	2	2	2	4	2	2	2	2	2	2	2	2	2	2
428	1	2	2	1	3	2	4	2	2	1	1	1	2	1	3	3	2	2	2	2	2	2	2	2	2	2	2	2	2	2	2	2	2	2	2	2	2	2	3	3	3	3	3	3	3	3	3	3	3
429	2	2	3	2	4	2	4	2	2	1	1	1	4	2	2	2	2	3	2	2	2	2	1	1	1	1	1	1	1	1	1	1	1	1	1	1	1	1	5	1	1	1	1	1	2	2	2	2	2
430	2	3	3	2	4	1	1	2	2	1	2	1	4	2	3	2	3	2	2	2	2	2	2	2	2	2	2	2	2	2	2	2	2	2	2	2	2	2	4	2	2	2	2	2	2	2	2	2	2
431	4	4	2	3	4	1	1	1	2	2	2	2	2	1	4	2	2	2	2	2	2	2	2	2	2	2	2	2	2	2	2	2	2	2	2	2	2	3	2	2	2	2	2	2	2	2	2	2	2
432	1	1	3	1	2	2	4	2	2	2	2	1	3	1	4	1	1	1	1	1	1	1	1	1	1	1	1	1	1	1	1	1	1	1	1	1	1	1	1	1	1	1	1	1	1	1	1	1	1
433	3	3	2	1	4	1	2	1	1	1	1	1	2	2	1	2	2	2	2	2	2	2	2	2	2	2	2	2	2	2	2	2	2	2	2	2	2	2	2	2	2	2	2	2	3	2	2	2	2
434	2	2	3	2	4	2	4	1	2	1	2	2	2	2	4	3	3	3	2	1	2	2	2	2	2	2	2	2	3	2	3	3	2	2	3	3	3	3	4	3	2	2	3	4	3	2	3	3	2
435	2	2	3	2	4	2	4	2	1	1	1	1	4	3	2	1	1	1	1	2	1	4	1	1	1	1	1	1	1	2	1	1	1	1	1	1	1	1	1	1	1	1	1	1	1	1	1	1	1
436	4	4	3	4	5	1	1	1	2	2	2	1	4	2	4	2	3	2	2	2	2	2	2	2	2	2	2	2	2	2	2	1	2	3	2	2	2	2	2	3	2	2	2	2	3	3	2	2	2
437	2	2	2	2	4	1	1	2	2	2	2	1	4	3	1	2	2	2	2	2	2	2	2	2	2	2	2	2	2	2	2	2	2	2	2	2	2	2	4	2	2	2	2	2	3	2	1	1	1
438	2	2	3	2	4	1	2	1	2	1	1	1	3	1	2	2	2	1	1	1	1	1	1	1	1	1	1	1	1	1	1	1	1	1	1	1	1	1	1	1	1	1	1	1	2	2	2	1	1
439	3	3	2	2	4	2	2	1	2	2	2	2	2	3	2	3	3	3	3	3	3	3	3	3	3	3	3	3	3	3	3	2	3	3	3	3	3	3	3	3	3	3	3	3	3	3	3	3	3
440	1	1	2	1	2	1	4	2	1	1	1	1	2	1	3	1	1	1	1	1	1	1	1	1	1	1	1	1	1	1	1	1	1	1	1	1	1	1	5	1	1	1	1	1	1	5	1	1	1
441	1	1	2	1	2	2	4	2	1	2	2	1	4	3	3	2	2	2	2	2	2	2	2	2	2	2	2	2	2	2	2	2	2	2	2	2	2	2	4	2	2	2	2	2	2	3	2	2	2
442	1	1	2	1	2	2	4	2	1	1	2	1	3	2	2	2	2	2	2	2	2	2	2	2	2	1	1	1	1	1	1	1	1	1	2	2	2	2	2	2	2	2	2	2	2	2	1	2	1
443	3	3	3	3	5	1	3	1	2	1	1	1	3	2	2	1	1	1	1	1	1	1	1	1	1	1	1	1	1	1	1	1	1	1	1	1	1	1	5	1	1	1	1	1	1	2	2	1	1
444	1	1	3	1	1	2	4	1	2	1	2	2	2	3	2	2	2	3	3	3	2	3	3	3	2	2	2	2	2	2	2	2	2	2	2	2	2	2	2	2	2	2	2	2	2	2	3	2	2
445	2	3	2	2	4	2	4	2	1	1	2	1	4	1	1	1	1	1	1	1	1	1	1	1	1	1	1	1	1	1	1	1	1	1	1	1	1	1	1	1	1	2	1	1	1	1	1	1	1
446	3	1	3	3	3	2	4	1	2	2	2	1	3	2	2	2	3	3	3	3	3	3	3	2	2	2	2	3	3	3	3	2	2	2	2	2	2	2	3	3	2	2	2	2	2	2	2	2	3
447	1	1	2	1	3	1	4	2	1	1	1	1	2	3	2	2	2	2	2	2	2	2	2	2	2	2	2	2	2	2	2	2	2	2	2	2	2	2	2	2	2	2	2	2	2	2	2	2	2
448	1	1	3	1	2	2	4	2	2	1	1	1	3	3	2	3	3	3	3	3	3	3	3	2	2	2	2	2	2	2	2	2	1	1	1	1	1	1	2	2	2	2	2	3	3	2	3	3	2
449	1	1	2	1	2	1	3	2	1	1	2	1	3	3	4	1	1	2	2	2	2	2	2	2	2	2	2	2	2	2	2	2	2	2	2	2	2	2	2	2	2	2	2	2	2	2	2	2	2
450	2	2	3	2	3	2	4	2	2	2	2	1	3	3	4	2	4	3	2	2	2	2	2	2	2	2	2	2	3	3	3	3	3	2	2	2	3	2	3	2	2	2	2	2	2	2	2	2	2
451	3	3	2	3	5	1	2	1	2	2	2	2	3	3	2	3	3	3	3	3	3	3	3	3	3	3	3	3	3	3	3	1	1	3	3	3	3	3	3	3	3	3	3	3	3	3	1	1	1
452	3	3	2	2	5	1	3	1	2	1	1	1	4	4	4	3	2	3	3	3	3	2	2	2	2	2	2	2	2	2	2	2	2	2	2	2	2	2	4	2	2	2	2	2	2	2	2	2	2
453	3	3	3	3	4	1	2	1	2	1	1	1	4	3	3	2	2	2	2	2	2	4	2	2	2	2	1	2	2	2	2	2	2	3	2	2	2	2	2	2	2	2	2	2	2	2	2	2	2
454	2	3	3	2	4	2	1	1	2	2	2	2	4	4	4	3	3	3	3	3	3	3	3	3	3	3	3	3	3	3	3	3	3	3	3	3	3	3	3	3	3	3	3	3	3	3	3	3	3
455	1	2	2	1	3	2	3	2	1	2	2	1	4	2	2	3	2	3	3	3	3	3	2	1	1	2	2	2	2	1	2	1	2	1	1	1	1	1	2	2	2	2	2	2	3	2	3	3	2
456	2	2	3	1	3	1	1	2	2	2	1	1	3	2	1	1	2	2	1	1	1	1	1	1	1	1	1	1	1	1	1	1	1	1	1	1	1	1	5	1	1	1	1	1	1	5	1	1	1
457	2	3	3	2	5	2	4	2	2	1	1	1	1	1	3	1	1	1	1	1	1	1	1	1	1	1	1	2	2	1	1	1	1	1	1	1	1	1	2	2	1	1	1	1	1	2	2	2	2
458	2	2	3	2	4	1	3	2	2	2	1	1	4	2	2	1	1	1	2	2	2	2	2	2	2	2	2	2	2	2	1	1	1	1	1	1	1	1	5	1	1	1	1	1	1	1	1	1	1
459	2	2	3	2	3	1	3	2	2	2	2	1	4	4	4	3	3	3	3	3	3	3	3	3	3	3	3	3	3	3	3	2	2	2	2	2	2	2	2	2	2	2	2	2	2	4	3	2	2
460	2	2	3	1	3	2	4	2	1	1	2	1	4	3	4	2	2	2	3	3	3	2	2	2	3	2	3	2	3	3	3	2	3	2	3	2	2	2	3	3	3	3	3	3	3	3	3	3	3
461	4	4	4	2	5	1	1	1	2	2	1	1	1	3	2	2	2	2	2	2	2	2	2	2	2	2	2	2	2	2	2	2	2	2	2	2	2	2	2	2	2	2	2	2	2	2	2	2	2
462	3	3	3	3	5	2	4	1	2	1	2	1	2	3	2	3	3	3	3	3	3	4	3	4	4	4	4	3	2	2	2	1	1	2	1	1	1	1	5	1	1	1	1	1	1	5	3	1	1
463	2	2	2	3	5	1	1	1	1	2	2	1	4	2	2	2	2	2	2	2	2	2	1	1	1	1	2	2	2	2	1	2	1	2	2	2	2	2	4	1	1	1	1	1	1	2	2	1	1
464	2	2	2	3	5	1	1	1	1	2	2	1	4	2	2	2	2	2	2	2	2	2	1	1	1	1	2	2	2	2	1	2	1	2	2	2	2	2	4	1	1	1	1	1	1	2	2	1	1
465	1	1	3	1	2	2	1	2	1	1	2	1	4	2	2	2	2	3	2	2	2	2	1	3	3	2	2	2	2	2	2	2	1	2	2	2	2	2	3	2	2	2	2	2	2	4	2	2	2
466	2	3	3	2	4	2	3	1	2	1	2	1	4	4	3	3	3	3	3	3	3	3	2	3	2	2	2	2	2	2	2	2	2	3	3	3	2	2	2	3	3	2	2	3	3	3	3	3	2
467	3	3	3	2	4	2	1	1	2	1	2	1	4	3	3	1	1	1	1	1	1	1	1	1	1	1	1	1	1	1	1	1	1	1	1	1	1	1	5	1	1	1	1	1	1	2	2	2	2
468	2	2	3	2	4	1	2	1	1	1	1	1	3	1	1	1	1	1	1	1	1	1	1	1	1	1	1	1	1	2	1	1	1	1	1	1	1	1	5	1	1	1	1	1	1	2	1	1	1
469	2	2	3	3	6	1	2	1	1	1	1	1	3	5	1	4	4	4	4	4	4	4	4	4	4	4	3	3	3	3	3	1	3	1	1	1	1	1	5	1	1	1	1	1	3	1	5	1	2
470	1	1	3	1	2	2	3	2	1	2	2	1	3	4	3	1	1	1	1	1	1	1	1	1	1	1	1	1	1	1	1	1	1	1	1	1	1	1	1	1	1	1	1	1	1	1	3	2	2
471	1	1	3	1	1	2	4	2	2	1	1	1	3	3	1	2	2	2	2	2	2	2	2	2	3	2	2	2	2	2	2	2	2	2	2	2	2	2	2	2	2	2	2	2	2	2	2	2	2
472	2	2	3	3	5	2	2	1	2	1	1	1	4	1	4	1	1	1	1	2	2	2	2	2	2	2	2	2	2	2	2	2	1	2	2	2	2	2	2	2	2	2	2	2	1	2	2	2	2
473	3	3	3	2	5	2	4	1	2	2	2	2	3	4	4	3	3	3	3	3	3	3	3	3	3	4	3	3	3	3	3	2	2	3	3	3	3	3	3	3	3	3	3	3	2	3	3	3	3
474	2	2	2	2	2	2	4	2	1	1	2	1	4	3	2	2	3	3	2	2	2	2	2	2	2	2	2	2	2	2	2	2	2	2	2	2	2	2	2	2	2	2	2	2	2	2	2	2	2
475	3	3	3	3	5	1	3	1	2	1	2	1	4	3	4	1	1	1	1	1	1	1	1	1	1	2	1	1	1	1	1	1	1	4	1	1	1	2	4	1	2	1	1	1	3	2	1	1	2
476	2	2	3	2	3	2	4	1	2	2	2	1	2	3	2	3	2	2	2	2	2	2	2	2	2	2	2	2	2	2	2	2	2	2	2	2	2	2	2	2	2	2	2	2	2	2	2	2	2
477	2	2	3	3	5	1	1	1	1	2	2	1	4	4	3	2	2	2	2	2	2	1	1	1	1	1	1	1	1	1	1	1	2	2	1	1	1	1	1	2	2	2	2	2	3	3	3	3	2
478	3	3	3	3	6	2	4	1	1	1	1	2	4	4	3	4	4	3	4	3	3	3	3	3	3	3	2	3	2	2	2	2	4	3	3	2	2	2	4	2	3	3	2	2	3	3	3	3	3
479	2	1	2	1	2	2	4	2	2	2	2	1	3	2	2	2	2	2	2	2	2	2	2	2	2	2	2	2	2	2	2	2	2	2	2	2	2	2	2	2	2	2	2	2	2	2	2	2	2
480	2	3	3	2	4	1	3	1	2	2	2	1	4	4	4	3	3	3	3	3	3	3	3	4	3	4	3	3	3	3	1	2	3	3	3	2	2	2	4	2	2	3	2	2	2	2	2	2	2
481	2	2	3	3	5	2	1	1	1	1	1	1	4	3	2	1	2	2	2	2	2	2	2	2	2	2	2	2	2	2	2	2	2	2	2	2	2	2	2	2	2	2	2	2	2	2	2	2	2
482	2	3	3	3	4	1	2	1	2	1	1	1	3	3	3	1	1	1	1	1	1	1	1	1	1	1	1	1	1	1	1	1	1	1	1	1	1	1	1	1	1	1	1	1	1	1	1	1	1
483	2	3	2	2	4	1	4	2	2	2	2	2	3	2	4	3	3	3	3	3	3	3	3	3	3	3	3	3	3	3	4	2	2	1	2	2	5	5	5	2	1	1	2	1	2	4	3	3	3
484	2	2	3	2	4	1	2	1	2	1	1	1	3	2	2	1	1	1	1	1	1	1	1	1	1	1	1	1	1	1	1	1	1	1	1	1	1	1	1	1	1	1	1	1	1	5	1	1	1
485	2	2	2	2	5	1	4	1	2	1	1	1	3	2	1	1	1	1	2	2	2	2	2	2	2	2	3	3	3	3	3	2	3	2	2	2	2	2	2	2	2	2	2	2	2	3	3	2	3
486	2	3	2	2	4	2	4	1	1	2	2	1	3	3	2	2	2	2	2	2	2	2	2	2	2	2	2	2	2	2	2	2	2	3	3	3	3	3	3	3	2	2	2	3	3	2	3	3	3
487	1	1	2	1	1	2	4	2	2	1	1	1	1	3	4	1	1	1	1	1	1	1	1	1	1	1	1	1	1	1	1	1	1	1	1	1	1	1	2	2	2	2	2	2	2	2	2	2	2
488	2	3	3	3	5	1	2	1	1	2	1	2	2	2	3	2	2	2	2	2	2	2	2	2	2	2	2	2	2	2	2	2	2	2	2	2	2	2	2	2	2	2	2	2	2	2	2	2	1
489	2	3	3	3	4	2	4	2	1	1	1	1	4	3	2	3	3	2	1	1	1	1	2	1	1	1	1	1	2	2	2	1	2	2	2	2	1	1	5	1	1	1	1	1	1	1	1	1	1
490	2	2	2	1	4	1	4	2	1	1	1	2	2	3	4	2	2	2	2	2	2	2	2	2	2	2	2	2	2	2	2	2	2	2	2	2	2	2	2	2	2	2	2	2	2	2	2	2	2
491	3	3	3	2	3	2	4	1	1	2	2	1	2	1	2	1	1	1	1	1	1	1	1	1	1	1	1	1	1	1	1	1	1	1	1	1	1	1	5	1	1	1	2	1	1	5	1	1	1
492	2	2	3	2	4	1	2	1	2	2	2	1	4	4	3	1	1	2	2	2	2	2	1	1	1	1	1	1	1	1	1	1	1	2	1	1	1	1	5	1	1	1	1	1	2	1	3	1	1
493	2	3	3	3	5	2	1	2	1	2	2	1	3	3	4	2	2	2	2	2	2	2	2	2	2	2	2	2	2	2	2	2	2	2	2	2	2	2	2	2	2	2	2	2	2	2	3	2	1
494	3	3	3	3	5	1	3	1	2	2	2	1	4	3	2	3	3	2	2	2	2	2	2	2	2	2	2	2	2	2	2	2	2	2	2	2	2	2	2	2	2	2	2	2	3	2	3	2	2
495	2	2	2	2	4	2	4	2	1	1	1	1	2	3	1	3	3	3	3	3	3	3	3	3	3	3	3	3	3	3	3	3	3	3	3	3	3	3	3	3	3	3	2	3	3	3	3	3	2
496	4	4	3	5	6	2	4	1	2	2	1	1	3	4	2	2	2	3	3	3	3	3	2	2	3	2	2	2	2	2	3	2	2	2	2	2	2	2	2	2	2	3	2	2	4	3	4	3	3
497	2	2	2	2	4	1	2	2	1	1	1	1	4	4	1	2	2	2	2	2	2	3	2	2	2	2	2	2	2	2	2	2	2	2	2	2	2	2	4	2	2	2	2	2	2	2	2	2	2
498	2	2	2	2	4	1	3	1	2	2	2	1	1	3	2	1	1	1	1	1	1	1	1	1	1	1	1	1	1	1	1	1	1	1	1	1	1	1	5	1	1	1	1	1	2	2	4	3	2
499	3	2	2	2	3	2	4	2	2	1	1	1	3	3	2	2	2	2	2	2	2	2	2	2	2	2	2	2	2	2	2	2	2	2	2	2	2	2	2	2	2	2	2	2	1	2	2	2	2
500	1	1	3	1	1	1	3	2	2	2	2	1	3	3	2	2	2	2	2	2	2	2	2	2	2	2	2	2	2	2	2	2	2	2	2	2	2	2	2	2	2	2	2	2	1	2	3	2	2
501	1	1	2	1	2	2	4	2	2	1	1	1	4	1	2	2	2	2	2	2	2	2	2	2	2	2	2	2	2	2	2	2	2	2	2	2	2	2	4	2	2	2	2	2	2	4	2	2	2
502	3	4	3	4	5	1	2	1	3	2	1	1	3	2	2	2	3	2	2	3	3	2	2	2	3	2	2	2	2	2	2	2	2	2	2	2	2	2	2	3	2	2	2	3	2	2	2	3	2
503	3	3	3	2	5	1	3	1	2	2	1	1	3	3	2	2	2	2	2	2	2	1	2	2	2	1	1	1	2	2	2	1	1	2	1	1	1	1	1	2	2	2	2	2	2	2	2	2	2
504	3	4	2	3	5	2	4	1	2	2	1	1	4	3	3	3	3	2	2	3	3	2	2	2	3	2	2	2	2	2	2	2	2	2	2	2	2	2	2	2	2	2	2	2	2	2	2	2	2
505	2	2	2	1	4	2	3	1	1	2	2	2	4	2	4	1	1	1	1	1	1	1	1	1	1	1	1	1	1	1	1	1	1	1	1	1	1	2	2	2	2	2	2	2	1	2	2	2	2
506	2	3	3	3	5	2	4	2	1	2	2	1	4	4	2	2	2	3	2	2	2	2	2	2	2	2	2	1	1	1	1	1	1	1	1	1	1	1	1	1	1	1	1	1	2	1	2	2	2
507	2	2	3	3	3	2	2	1	1	2	2	2	3	2	2	1	1	1	1	1	1	1	1	1	1	1	1	1	1	1	1	1	1	1	1	1	1	2	3	3	3	3	3	3	3	3	3	3	3
508	1	1	3	1	2	2	3	1	2	1	1	1	4	1	2	1	1	1	1	1	1	1	1	1	2	2	1	1	1	1	1	1	1	1	2	1	1	1	1	1	1	1	1	2	1	2	1	1	1
509	1	1	2	1	2	2	4	2	2	2	2	1	3	4	3	2	2	2	1	1	1	1	1	1	1	2	1	1	1	1	2	2	1	2	2	2	2	2	2	2	2	1	1	1	1	2	2	2	2
510	3	3	3	3	4	2	4	1	2	1	2	2	4	2	3	2	2	3	3	3	3	2	2	3	3	3	2	2	1	2	2	2	2	3	3	2	2	2	4	2	2	2	3	3	3	3	2	4	2
511	2	2	2	1	4	1	2	1	2	1	1	1	3	3	2	3	3	3	3	3	3	3	3	3	3	3	3	3	3	3	3	3	3	3	3	3	3	3	3	3	3	3	3	3	3	3	3	3	3
512	2	2	3	3	5	2	3	1	1	1	1	1	3	3	1	2	2	2	2	2	2	2	2	2	2	2	2	2	2	2	2	2	2	2	2	2	2	2	2	2	2	2	2	2	2	2	2	2	2
513	1	1	3	1	3	1	4	2	2	2	2	1	3	3	1	3	3	3	3	3	3	3	3	3	3	3	3	3	3	3	3	3	3	3	3	3	3	3	3	3	3	3	3	3	2	2	2	2	2
514	2	2	3	1	4	1	3	2	2	2	2	2	1	2	3	2	2	2	2	2	2	2	2	2	2	2	2	2	2	2	2	2	2	2	2	2	2	2	2	2	2	2	2	2	2	2	2	2	2
515	2	2	3	3	4	2	4	2	2	1	1	1	4	3	1	2	2	2	2	2	2	2	2	2	2	2	2	2	2	2	2	1	1	2	2	2	2	2	4	2	2	2	2	2	1	2	3	2	2
516	2	3	3	2	5	1	4	2	1	1	1	1	4	3	2	2	2	2	2	2	2	2	2	2	2	2	2	2	2	2	2	2	2	2	2	2	2	2	3	2	2	2	2	2	2	3	3	2	2
517	2	2	3	1	1	2	4	2	2	2	2	2	2	3	3	2	2	2	2	2	2	2	2	2	2	2	2	2	2	2	2	2	3	1	2	2	2	2	4	2	3	2	2	2	2	2	2	2	2
518	2	2	2	1	3	1	2	1	2	1	1	1	3	2	4	2	2	2	2	2	2	2	2	2	2	2	2	2	2	2	2	2	2	2	2	2	2	2	2	2	2	2	2	2	2	2	2	3	2
519	2	3	3	2	4	2	4	2	2	2	1	2	3	2	3	3	1	4	4	4	4	4	1	3	3	3	3	3	3	3	3	2	2	3	3	3	3	3	3	3	3	3	3	3	3	3	3	3	3
520	3	3	3	4	6	1	3	1	1	2	2	2	4	5	4	3	3	3	3	3	3	3	3	3	3	3	3	3	3	3	3	2	3	2	2	2	2	2	4	2	2	2	2	2	2	2	5	2	2
521	3	2	3	1	3	1	3	1	2	2	2	1	1	2	2	3	3	3	3	3	3	3	3	3	4	3	3	3	3	3	3	1	1	1	2	1	2	1	5	2	2	2	1	1	3	2	2	2	2
522	1	1	2	1	1	2	4	2	2	1	1	1	3	2	4	3	3	3	3	4	3	2	2	2	2	2	2	2	2	2	2	2	2	2	2	2	2	2	2	2	2	2	2	3	2	2	2	2	2
523	4	4	3	4	6	1	3	1	2	1	1	1	3	4	2	2	3	3	2	2	2	2	2	2	2	2	2	2	3	2	2	2	2	2	2	2	2	2	2	2	2	2	2	2	3	2	3	2	2
524	3	3	3	3	5	2	3	1	2	1	1	1	4	1	4	1	1	1	1	1	1	1	1	1	2	2	2	2	2	2	2	2	1	2	2	2	2	2	2	2	2	2	2	2	1	2	2	1	1
525	2	3	3	3	4	1	2	1	2	1	1	1	1	3	1	1	1	1	1	1	1	1	1	1	1	1	1	1	1	1	1	1	1	1	1	1	1	1	5	1	1	1	1	1	1	5	1	1	1
526	4	4	2	3	5	1	2	1	2	2	2	1	4	1	3	2	2	2	2	2	2	2	2	2	2	2	2	2	2	2	2	2	2	2	2	2	2	2	3	2	2	2	2	2	3	4	1	1	1
527	2	3	3	3	4	1	2	1	2	2	2	1	4	4	2	3	3	2	2	3	3	2	1	1	1	1	1	1	1	1	1	1	1	2	2	2	2	2	3	2	2	1	1	1	2	2	2	2	2
528	2	2	2	2	4	1	2	2	2	2	2	2	3	3	3	2	2	2	2	2	2	3	2	2	2	2	2	2	2	2	2	2	2	2	2	2	2	2	2	2	2	2	2	2	2	2	3	2	2
529	3	3	3	3	4	2	4	1	2	1	1	1	4	3	2	3	3	3	3	3	3	3	3	3	3	3	3	3	3	3	3	1	1	1	1	1	1	1	5	1	1	2	1	1	3	3	3	3	1
530	2	3	3	2	5	2	4	1	2	1	2	2	4	3	2	3	3	3	2	3	3	3	3	3	3	3	2	2	3	2	2	2	2	2	4	4	3	3	3	3	2	2	2	2	2	2	2	4	4
531	2	1	2	2	4	2	4	2	2	1	2	1	4	2	3	2	2	2	2	2	2	2	2	2	2	2	2	2	2	2	2	1	1	1	1	1	2	2	2	2	2	2	2	2	2	2	2	2	2
532	3	4	3	4	5	2	4	1	2	1	1	2	3	3	3	3	3	3	2	3	3	3	3	3	3	2	2	2	2	2	2	2	2	2	2	2	2	2	2	2	2	2	2	3	3	2	5	1	1
533	2	2	3	2	4	1	3	2	2	2	2	1	3	2	4	2	2	2	2	2	2	2	2	2	2	2	2	2	2	2	2	1	1	1	1	1	1	1	2	1	1	1	1	1	1	1	1	1	1
534	2	3	2	1	3	1	2	1	2	1	1	1	3	2	4	1	1	1	1	1	1	1	1	1	1	1	1	1	1	1	1	1	1	1	1	1	1	1	5	1	1	1	1	2	1	5	1	3	1
535	2	2	2	1	3	1	2	2	2	1	2	1	3	3	3	2	2	3	3	3	3	3	3	3	3	3	3	2	2	2	2	2	2	2	3	3	2	2	2	2	2	2	2	4	4	3	4	3	2
536	1	1	3	1	2	2	4	2	1	2	2	1	4	3	1	2	2	2	2	2	2	2	2	2	2	2	2	2	2	2	2	2	2	2	2	2	2	2	2	2	2	2	2	2	2	2	2	3	3
537	2	1	2	2	4	2	4	2	1	2	2	2	4	2	2	1	1	1	1	1	1	1	1	2	2	2	2	2	2	2	2	2	2	2	2	2	2	2	2	2	2	2	2	2	2	2	2	2	2
538	2	2	3	2	3	2	3	2	1	1	1	1	2	3	2	2	2	2	2	2	2	2	2	2	2	2	2	2	2	2	2	2	2	2	2	2	2	2	2	2	2	2	2	2	3	2	3	3	3
539	3	2	2	1	3	1	3	1	1	1	1	1	4	2	1	1	1	1	1	1	2	1	1	2	2	2	2	2	2	2	2	2	2	2	2	2	2	2	2	2	2	2	2	2	2	2	2	2	2
540	2	2	2	1	4	2	3	1	1	1	1	1	2	1	3	2	2	2	2	2	2	2	2	2	2	2	2	2	2	2	2	2	2	2	2	2	2	2	2	2	2	2	2	2	2	2	2	2	2
541	2	2	2	1	4	2	3	2	2	1	2	1	4	2	2	2	2	2	2	2	2	2	2	2	2	2	2	2	2	2	2	2	2	2	2	2	2	2	3	2	2	2	2	2	2	3	2	2	2
542	2	2	3	2	4	2	4	2	2	2	2	1	4	4	3	2	2	2	2	3	2	2	2	2	2	2	2	2	2	2	3	2	2	3	3	3	2	2	2	4	2	2	2	4	3	2	4	3	2
543	1	1	2	1	3	1	1	2	2	1	1	1	2	2	2	1	1	1	1	1	1	1	1	1	1	1	1	1	1	1	1	1	1	1	1	1	1	1	5	1	1	1	1	1	1	5	1	1	1
544	2	2	2	2	4	2	3	2	2	1	1	1	3	2	4	1	1	1	1	1	1	1	1	1	1	1	1	1	1	1	1	1	1	1	1	1	1	1	5	1	1	1	1	1	1	1	1	1	1
545	2	3	3	3	5	2	4	1	2	1	1	1	4	4	2	2	2	2	2	2	2	2	2	2	2	2	2	2	2	2	2	2	2	2	2	2	2	2	2	2	2	2	2	2	3	2	3	3	3
546	2	2	3	2	5	2	2	2	2	2	2	1	4	2	4	2	2	2	2	2	2	2	2	2	2	2	2	2	2	2	2	2	2	2	2	2	2	2	2	2	2	2	2	2	2	2	2	2	2
547	2	2	3	2	4	1	1	1	2	1	1	1	4	2	2	1	1	1	1	1	1	1	1	1	1	1	1	1	1	1	1	1	1	1	1	1	1	1	1	1	1	1	1	1	1	1	1	1	1
548	3	3	3	2	4	2	4	2	2	1	1	1	2	2	2	2	2	2	2	2	2	2	2	2	2	2	2	2	3	2	2	2	2	2	2	2	2	2	2	2	2	2	2	2	2	2	2	2	2
549	3	3	4	4	6	1	3	1	2	2	2	1	2	4	3	3	3	4	3	3	3	3	2	2	2	1	1	1	2	1	1	1	1	2	2	2	2	1	5	1	1	2	2	3	2	1	3	1	2
550	3	3	3	2	4	1	1	1	2	1	2	1	4	3	4	2	2	2	2	2	1	1	1	2	2	2	2	1	1	2	2	1	1	2	3	2	1	2	2	3	2	2	1	2	2	2	2	2	2
551	3	4	3	3	5	1	1	1	2	1	2	1	4	2	3	2	2	2	2	2	2	1	1	1	1	1	1	1	1	1	1	1	1	1	1	1	1	1	1	1	1	1	1	1	1	1	1	1	1
552	3	3	3	3	5	1	2	1	2	1	1	1	4	2	2	2	2	2	2	2	2	2	2	2	2	2	2	2	2	2	2	1	1	2	2	1	2	1	5	2	1	2	1	2	1	1	1	2	1
553	3	4	3	3	5	1	1	1	2	2	2	1	1	1	2	1	1	2	3	2	1	1	1	1	1	1	1	1	1	1	1	1	1	1	1	1	1	1	5	1	1	1	1	1	3	2	3	3	3
554	2	3	3	3	5	1	4	2	2	2	1	1	3	4	3	3	2	3	3	3	3	3	2	2	2	2	2	2	2	2	2	2	2	2	2	2	2	2	4	2	2	2	2	2	3	3	3	2	2
555	4	5	3	5	6	1	1	1	2	1	1	1	4	2	4	1	1	1	1	1	1	1	1	1	1	1	1	1	1	1	1	1	1	1	1	1	1	1	5	1	1	1	1	1	1	1	1	1	1
556	3	4	3	3	5	1	1	1	2	1	1	1	4	2	4	1	1	1	1	1	1	1	1	1	1	1	1	1	1	1	1	1	1	1	1	1	1	1	5	1	1	1	1	1	1	1	1	1	1
557	2	3	3	3	5	2	1	1	2	1	1	2	3	3	4	3	2	3	3	4	3	2	2	2	2	2	2	2	3	2	2	2	2	2	3	3	3	3	3	3	3	3	3	3	2	3	3	2	2
558	2	2	2	2	3	2	4	1	2	2	2	1	4	2	4	2	2	3	2	2	2	2	2	2	2	2	2	2	2	2	2	3	1	3	3	3	3	3	3	3	3	3	1	1	2	2	2	2	2
559	4	4	2	3	5	2	1	1	2	1	1	1	3	2	2	2	2	2	2	2	2	2	2	2	2	2	2	2	2	2	2	2	2	2	2	2	2	2	3	2	2	2	2	2	2	2	2	2	2
560	2	2	3	1	3	2	4	2	2	1	1	1	2	3	1	2	2	2	2	2	2	2	2	2	2	2	2	2	2	2	2	1	2	2	2	2	2	2	4	2	2	2	2	2	2	2	2	2	2
561	2	2	2	1	3	1	4	1	2	1	1	1	3	3	2	3	3	3	2	3	2	2	2	2	2	2	2	2	2	2	2	1	2	2	2	2	2	2	2	2	2	2	2	2	2	2	2	2	2
562	2	1	3	2	3	2	4	2	2	2	2	1	2	2	2	2	2	2	2	2	2	2	2	2	2	2	2	2	2	2	2	2	2	2	2	2	2	2	4	2	2	2	2	2	2	4	2	2	2
563	2	2	2	1	3	2	4	2	2	1	1	1	3	2	1	1	1	1	1	1	1	1	1	1	1	1	1	1	1	1	1	1	1	1	1	1	1	2	5	2	2	1	1	1	1	1	1	1	1
564	4	5	2	3	5	1	1	1	2	1	1	1	3	5	3	3	2	3	2	3	3	3	2	2	2	2	2	2	2	2	2	2	2	1	1	1	1	1	2	2	2	2	2	2	2	2	2	2	2
565	2	2	3	2	4	2	4	2	2	2	2	1	3	2	3	3	3	3	3	3	3	3	3	3	3	3	3	3	3	2	2	1	1	2	2	2	2	2	3	3	1	2	2	2	2	3	3	2	2
566	3	3	3	3	5	1	2	1	2	1	2	1	4	3	2	2	2	2	3	2	2	2	2	3	3	3	3	3	3	3	3	3	2	2	2	3	3	3	3	3	3	3	3	3	3	2	3	2	2
567	3	3	2	3	5	1	1	1	2	2	2	1	3	3	3	3	3	3	2	3	3	3	1	1	1	1	1	1	1	1	1	1	1	1	1	1	1	1	5	1	1	1	1	1	3	2	2	2	2
568	2	2	3	2	4	1	1	1	2	2	1	1	2	1	2	2	2	2	2	2	3	2	2	2	2	2	2	2	2	2	2	2	1	2	3	2	2	2	2	2	2	2	2	2	2	2	2	2	2
569	4	4	2	3	5	1	3	1	2	2	2	2	3	1	2	1	1	1	1	1	1	1	1	1	1	1	1	1	1	1	1	1	1	1	1	1	1	1	5	1	1	1	1	1	1	5	1	1	1
570	3	3	3	3	5	2	4	1	2	1	2	1	2	3	2	2	2	2	2	2	2	2	2	2	2	2	2	2	2	2	2	2	2	2	2	2	2	2	3	3	3	3	3	3	2	3	3	3	3
571	2	3	3	2	4	2	4	1	2	1	1	1	2	3	2	2	1	2	2	2	2	3	1	2	2	2	2	2	2	2	2	1	1	2	2	2	2	2	2	2	2	2	2	2	2	2	2	2	2
572	2	3	3	3	5	2	4	1	2	2	2	2	3	2	3	1	1	1	1	1	1	1	1	1	1	1	1	1	1	1	1	1	1	1	1	1	1	1	5	1	1	1	1	1	1	1	1	1	1
573	2	2	3	2	4	2	4	2	2	1	1	1	4	3	4	1	1	1	1	1	1	1	1	1	1	1	1	1	1	1	1	1	1	1	1	1	1	1	5	1	1	1	1	1	1	1	1	1	1
574	2	3	2	3	5	1	1	1	2	1	1	1	3	2	3	1	1	1	1	1	2	1	1	2	2	2	2	2	2	2	2	1	1	1	1	1	1	1	2	2	2	2	2	2	1	2	3	2	1
575	2	2	3	1	3	2	4	2	2	1	1	1	4	1	4	1	1	1	1	1	1	1	1	1	1	1	1	1	1	1	1	1	1	1	1	1	1	1	5	1	1	1	1	1	1	1	1	1	1
576	1	2	2	1	3	2	4	2	2	2	2	2	3	1	1	1	1	1	1	1	1	1	1	1	1	1	1	1	1	1	1	1	1	1	1	1	1	1	2	2	2	2	2	2	2	2	2	2	2
577	2	1	3	2	2	2	4	2	2	1	1	1	3	1	1	1	1	2	3	3	2	3	2	2	2	1	1	1	1	2	2	1	1	1	2	2	2	2	3	3	3	2	1	1	3	2	3	3	3
578	2	2	3	3	5	1	3	1	2	2	1	1	4	1	2	1	1	1	1	1	1	1	1	1	1	1	1	1	1	1	1	1	1	1	1	1	1	1	5	1	1	1	1	1	1	5	1	1	1
579	2	2	3	2	4	1	2	1	2	2	2	1	1	4	3	3	3	3	3	3	3	3	2	2	2	2	2	2	2	2	2	2	2	2	2	2	2	2	2	2	2	2	2	2	2	2	3	4	3
580	4	3	1	1	3	1	2	1	2	2	2	2	2	2	1	2	2	2	3	2	2	3	1	2	2	2	2	2	2	2	2	2	3	2	2	3	2	2	4	2	2	2	2	2	2	3	2	2	2
581	2	3	3	3	1	1	3	2	2	1	1	1	2	3	2	3	3	3	2	2	2	2	3	3	3	3	3	2	2	3	3	2	2	2	2	2	2	2	3	3	3	2	2	2	3	3	3	3	3
582	3	3	2	3	4	1	2	1	2	2	1	1	4	2	1	2	2	2	2	2	2	2	2	2	2	2	2	2	2	2	2	2	2	2	2	2	2	2	2	2	2	2	2	2	1	2	2	2	2
583	2	3	3	3	5	1	3	1	2	2	2	2	4	2	3	2	2	2	2	2	2	2	2	2	2	2	2	2	2	2	2	1	1	1	1	1	1	1	1	1	1	1	1	1	1	5	1	1	1
584	3	3	3	3	5	1	3	1	2	2	2	2	2	4	4	3	2	2	2	2	2	2	2	2	2	2	2	2	2	2	2	2	2	2	2	2	2	2	4	2	2	2	2	2	3	2	2	2	2
585	1	2	2	2	3	1	2	2	2	2	2	1	4	3	4	2	2	2	2	2	2	2	2	2	2	2	2	2	2	2	2	2	2	3	3	3	3	3	3	4	3	3	3	3	3	3	2	2	3
586	2	3	3	3	5	1	2	1	2	1	2	1	2	4	2	3	3	2	2	3	3	3	2	2	2	3	2	2	3	3	2	2	2	2	2	2	2	2	2	2	2	2	2	2	4	2	3	2	2
587	3	3	3	3	5	1	2	1	2	1	1	1	1	2	3	1	1	1	1	1	1	1	1	1	1	1	1	1	3	2	1	1	1	1	1	1	1	1	5	1	1	1	1	1	2	1	1	1	1
588	2	2	3	3	4	2	4	1	2	1	1	1	1	2	4	2	2	3	2	3	2	2	2	2	2	2	2	1	2	2	2	1	2	2	2	2	2	2	4	2	2	2	2	2	2	2	2	2	2
589	1	1	3	2	2	2	4	2	2	2	2	2	1	3	2	2	3	3	3	2	2	2	2	3	3	3	3	2	3	2	3	3	2	3	2	2	3	2	4	2	3	3	3	2	3	3	3	2	2
590	4	5	3	3	5	2	1	1	2	2	2	2	3	3	3	3	3	3	3	3	3	3	1	2	1	2	1	1	1	2	2	1	1	3	3	3	2	2	1	3	2	3	2	3	3	3	3	2	3
591	2	2	3	2	4	2	1	2	2	1	1	1	4	1	1	1	1	1	1	1	1	1	1	1	1	1	1	1	1	1	1	1	2	1	1	1	1	1	5	1	1	1	1	1	3	3	3	3	3
592	2	2	3	2	4	2	4	2	2	2	2	2	1	2	2	4	4	4	4	4	4	3	3	4	4	3	4	3	3	2	2	1	2	2	2	2	2	2	2	2	2	2	2	2	3	3	4	3	3
593	2	3	3	3	4	1	2	2	2	2	2	1	3	2	2	4	4	4	3	4	4	4	2	2	2	2	2	2	2	2	2	2	2	2	2	2	2	2	2	2	2	2	2	2	3	2	4	3	3
594	2	2	3	3	4	1	3	1	2	1	2	1	2	2	2	1	1	2	1	1	1	3	1	1	1	1	1	1	1	1	1	1	1	1	1	1	1	1	5	1	1	1	1	1	1	1	1	1	1
595	3	3	3	3	5	1	3	1	2	1	1	1	3	2	2	1	1	1	1	1	1	1	1	1	1	1	1	1	1	1	1	1	1	1	1	1	1	1	1	1	1	1	1	1	2	2	2	2	2
596	4	4	3	5	6	1	3	1	2	1	1	1	4	3	2	3	3	3	3	3	3	3	2	2	2	2	2	2	2	2	2	2	2	3	2	2	2	2	2	2	2	2	2	2	2	2	2	3	2
597	2	2	3	2	4	2	4	2	2	2	2	1	1	3	3	3	3	3	2	3	2	2	2	3	2	1	1	2	2	2	2	3	1	1	1	1	1	1	3	3	2	2	2	2	2	1	2	2	2
598	4	4	4	5	6	1	3	1	2	1	1	1	4	2	2	2	2	2	2	2	2	2	2	2	2	2	2	2	2	2	2	2	2	2	2	2	2	2	2	2	2	2	2	2	1	2	2	2	2
599	2	3	3	3	5	1	3	1	2	1	1	1	2	2	2	2	2	2	2	2	2	2	2	2	2	2	2	2	2	2	2	2	2	2	2	2	2	2	2	2	2	2	2	2	2	2	2	2	2
600	2	2	3	2	4	1	3	1	2	1	2	1	3	2	2	2	2	2	1	1	1	1	1	1	1	1	2	1	1	1	1	1	1	1	1	1	1	1	5	1	1	1	1	1	1	1	1	2	1
601	3	3	3	3	5	1	2	1	2	2	1	2	3	4	2	3	3	3	4	4	4	3	3	2	2	2	2	2	2	3	2	2	2	2	2	3	2	2	2	2	2	2	3	3	3	2	2	2	2
602	2	2	3	2	4	1	3	1	2	2	2	1	4	3	2	1	1	1	1	1	1	1	1	1	1	1	1	1	1	1	1	1	1	1	1	1	1	1	5	1	1	1	1	1	3	2	2	2	2
603	2	2	3	1	4	1	2	2	2	2	2	2	4	3	4	2	2	2	2	2	2	2	2	2	2	2	2	2	2	2	2	2	2	2	2	2	2	2	2	2	2	2	2	2	2	2	2	2	2
604	3	3	3	3	5	1	3	1	2	2	2	2	4	2	4	2	1	1	1	2	1	1	1	1	2	1	4	2	2	2	2	2	5	2	3	2	3	2	4	2	2	2	2	2	1	5	2	2	1
605	3	3	3	3	5	1	2	1	2	2	1	1	2	4	3	3	3	2	3	2	3	3	4	3	3	3	3	2	1	2	2	2	2	1	1	1	1	2	4	2	2	2	2	2	3	4	4	4	2
606	1	1	3	1	3	2	4	2	2	2	2	2	2	3	3	2	2	2	2	2	2	2	2	2	2	2	2	2	2	2	2	2	2	2	2	2	2	2	1	2	2	2	2	2	2	2	3	2	2
[truncated: 14 more columns]
