# Supplementary material for: Clinical nurse’s knowledge, attitude, and practice regarding the Intrinsic Capacity of the aged: A cross-sectional study
Source: PLoS One. 2026 Mar 19;21(3):e0330471. doi: 10.1371/journal.pone.0330471 (PMC13001941; doi:10.1371/journal.pone.0330471)
Supplement: S3 File — (ZIP) [file pone.0330471.s003.zip › Supporting Information_all minimal dataset/Dataset2_The result data of Table 2.xlsx]

## Sheet: 1
Number	Z1	Z2	Z3	Z4	Z5	Z6	Z7	Z8	Z9	Z10	Z11	Z12	Z13	Z14	Z15	Z16	Z18	Z20	Knowledge
1	2	2	2	2	2	2	2	2	2	2	2	2	2	2	2	2	2	3	37
2	2	2	2	2	2	2	2	2	2	2	2	2	2	2	2	2	2	2	36
3	1	1	1	1	1	1	1	1	1	1	1	1	1	1	1	1	1	1	18
4	1	1	1	1	1	1	1	1	1	1	1	1	1	1	1	1	1	1	18
5	2	2	2	2	2	2	2	2	2	2	2	2	2	2	2	2	2	2	36
6	1	1	1	1	1	1	1	1	1	1	1	1	1	1	1	1	1	1	18
7	2	2	2	2	2	2	2	2	2	2	2	2	2	2	2	2	2	2	36
8	2	3	2	2	2	2	2	2	2	2	2	2	3	2	2	2	1	2	37
9	4	3	3	3	3	3	3	3	3	3	3	3	3	4	3	3	3	3	56
10	1	1	1	1	1	1	1	1	1	1	1	1	1	1	1	1	1	1	18
11	2	2	2	2	2	2	2	2	2	2	2	2	2	2	2	3	2	2	37
12	2	2	2	2	2	2	2	2	2	2	2	2	2	2	2	2	2	2	36
13	1	2	2	2	2	2	2	2	2	2	2	2	2	2	2	2	2	2	35
14	1	1	1	1	1	1	1	1	1	1	1	1	1	1	1	1	1	1	18
15	2	2	3	2	2	3	2	2	2	2	2	2	2	3	3	3	1	1	39
16	2	3	3	3	3	3	3	1	2	2	2	2	2	2	2	2	1	1	39
17	2	2	1	2	2	2	2	1	1	1	1	2	2	2	2	2	2	2	31
18	2	2	2	2	2	2	3	2	3	3	2	2	2	2	2	2	2	2	39
19	2	2	2	2	2	2	2	2	2	2	2	2	2	2	2	2	2	2	36
20	3	2	2	2	2	2	2	2	2	2	2	2	2	2	2	2	2	2	37
21	1	1	1	1	1	1	1	1	1	1	1	1	1	1	1	1	1	1	18
22	2	2	2	2	3	3	2	2	2	3	2	2	2	2	2	2	2	2	39
23	1	1	1	1	1	1	1	1	1	1	1	1	1	1	1	1	1	1	18
24	2	2	2	2	2	2	2	2	3	3	3	3	2	3	3	3	2	2	43
25	2	2	2	2	2	2	2	2	2	2	2	2	2	2	2	2	2	2	36
26	2	3	3	2	3	2	2	2	2	2	2	2	2	2	2	2	1	1	37
27	3	3	2	2	2	2	3	3	2	3	3	3	3	3	3	3	2	2	47
28	2	2	2	2	3	3	3	2	2	2	2	2	2	2	2	2	2	2	39
29	2	2	3	2	3	2	2	2	2	2	2	2	2	2	2	2	2	2	38
30	1	1	1	1	2	1	2	1	1	1	1	1	1	1	1	1	1	1	20
31	5	5	5	5	5	5	5	5	5	5	5	5	5	5	5	5	1	2	83
32	3	3	3	3	3	3	3	3	3	3	3	3	3	3	3	3	2	2	52
33	5	5	5	5	5	5	5	2	2	2	3	3	3	3	2	3	1	1	60
34	1	1	1	3	2	2	2	2	2	2	2	2	2	2	2	2	2	2	34
35	2	2	2	2	2	2	2	2	2	2	2	2	2	2	2	2	2	3	37
36	3	3	3	3	3	3	3	3	3	3	3	3	3	3	3	3	3	3	54
37	2	2	2	3	2	3	3	2	2	2	2	2	2	2	2	2	2	2	39
38	1	1	1	1	1	1	1	1	1	1	2	2	2	2	2	2	1	1	24
39	3	3	3	3	3	3	3	3	3	3	3	3	3	3	3	3	2	2	52
40	2	2	3	3	3	4	3	3	3	3	3	3	2	3	2	2	1	1	46
41	2	2	2	2	2	2	2	2	2	2	2	2	2	2	2	2	2	2	36
42	3	3	3	3	3	3	3	3	3	3	3	3	3	3	3	3	3	3	54
43	1	2	1	1	1	1	1	1	1	1	1	2	2	2	5	1	1	1	26
44	1	1	1	1	2	1	1	1	2	2	1	1	2	2	1	2	2	1	25
45	2	2	2	2	2	2	2	2	2	2	2	2	2	2	2	2	1	1	34
46	2	2	2	2	2	2	2	2	2	2	2	2	2	2	2	2	1	2	35
47	3	1	1	1	1	1	1	1	1	1	1	1	1	1	1	1	1	1	20
48	2	2	2	2	2	2	2	2	2	2	2	2	2	2	2	2	2	2	36
49	1	1	1	1	1	1	1	1	1	2	2	2	2	2	2	2	2	2	27
50	2	2	2	2	1	1	1	1	1	1	1	1	1	1	2	2	2	2	26
51	2	2	2	2	2	2	2	2	2	2	2	3	2	2	2	2	2	2	37
52	2	2	2	2	2	2	2	2	2	2	2	2	2	2	2	3	2	2	37
53	2	1	1	1	1	1	1	1	1	1	1	1	1	1	1	1	1	1	19
54	4	4	4	4	4	4	4	4	4	4	4	3	3	4	4	4	1	4	67
55	2	2	2	2	2	2	2	2	2	2	2	2	2	2	2	2	2	2	36
56	2	2	2	2	2	2	2	2	2	2	2	2	2	2	2	2	2	2	36
57	1	1	1	1	1	1	1	1	1	1	1	1	1	1	1	1	1	1	18
58	1	1	1	1	1	1	1	1	1	1	1	1	1	1	1	1	1	1	18
59	3	3	3	3	3	3	2	2	2	2	2	2	3	3	3	3	2	2	46
60	1	1	1	1	1	1	1	1	1	1	1	1	1	1	1	1	1	1	18
61	1	2	2	2	2	2	2	2	2	2	2	2	2	2	3	2	2	2	36
62	3	3	3	3	3	3	3	3	3	3	3	3	3	3	3	3	2	2	52
63	1	2	2	2	2	2	2	1	2	2	2	2	1	1	1	1	1	1	28
64	3	2	2	2	2	2	2	2	3	2	3	2	2	2	3	3	2	2	41
65	3	3	3	3	3	3	3	3	3	3	3	3	3	3	3	3	1	1	50
66	3	3	3	3	3	3	3	3	3	3	3	3	3	3	3	3	3	3	54
67	2	2	2	2	2	2	2	2	2	2	2	2	2	2	3	3	1	1	36
68	1	1	1	1	1	1	1	1	1	1	1	1	1	1	1	1	1	1	18
69	3	3	3	3	3	3	3	2	2	2	2	2	2	2	2	2	2	2	43
70	2	2	2	2	2	2	2	2	2	2	2	2	2	2	2	2	2	2	36
71	1	1	1	1	1	1	1	1	1	1	1	1	1	1	1	1	1	1	18
72	1	1	1	1	1	1	1	1	1	1	1	1	1	1	1	1	1	1	18
73	2	2	2	2	2	2	2	2	2	2	2	2	2	2	2	2	2	2	36
74	2	2	2	2	1	1	1	1	1	1	1	1	1	1	1	1	1	1	22
75	1	1	2	1	2	2	1	1	1	1	1	1	1	1	1	1	1	1	21
76	3	3	3	3	1	1	1	3	1	1	1	1	1	1	1	1	1	1	28
77	1	1	1	1	1	1	1	1	1	1	1	1	1	1	1	1	1	1	18
78	2	2	2	2	2	2	2	2	2	2	2	2	2	2	2	2	2	2	36
79	1	1	1	1	1	1	1	1	1	1	1	1	1	1	1	1	1	1	18
80	1	1	1	1	1	1	1	1	1	1	1	1	1	1	1	1	1	1	18
81	3	3	3	2	3	3	3	1	1	2	2	2	2	2	2	1	1	1	37
82	3	3	3	3	3	3	3	3	3	3	3	3	3	3	3	3	2	3	53
83	2	2	2	2	2	2	2	2	2	2	2	2	2	2	2	2	2	2	36
84	2	2	2	2	2	2	2	2	2	2	2	2	2	2	2	2	1	2	35
85	3	3	2	2	2	3	4	2	2	2	2	2	2	2	2	3	3	2	43
86	2	2	2	2	1	1	1	1	1	1	1	1	1	1	1	1	1	1	22
87	2	2	2	2	2	2	2	2	2	2	2	2	2	2	2	2	2	2	36
88	3	3	3	3	3	3	3	2	2	3	2	2	2	2	2	2	2	2	44
89	2	2	1	2	2	2	2	2	2	2	2	2	2	2	2	2	1	2	34
90	2	2	2	2	3	2	2	2	3	3	2	2	2	2	2	2	1	1	37
91	3	3	2	3	3	3	3	3	3	3	3	3	3	3	3	3	3	3	53
92	3	3	3	3	3	3	3	2	2	2	2	2	2	2	2	2	1	2	42
93	1	1	2	2	1	2	2	1	2	2	2	2	2	2	2	2	2	2	32
94	1	1	1	1	1	1	1	1	1	1	1	1	1	1	1	1	1	1	18
95	1	1	1	1	1	1	1	1	1	1	1	1	1	1	1	1	1	1	18
96	1	1	1	1	1	1	1	1	1	1	1	1	1	1	1	1	1	1	18
97	1	2	2	2	2	2	2	2	2	2	2	2	2	2	2	2	2	2	35
98	3	3	2	2	2	2	3	2	3	2	2	2	3	3	2	3	2	2	43
99	3	3	3	3	3	3	3	3	3	3	3	3	3	3	3	3	3	3	54
100	5	5	5	5	5	5	5	5	5	5	5	5	5	5	5	5	5	5	90
101	2	2	2	2	3	3	3	2	3	3	2	2	2	2	2	2	2	2	41
102	2	2	2	2	2	2	2	2	2	2	2	2	2	2	2	2	2	1	35
103	2	2	2	2	2	2	2	2	2	2	2	2	1	2	1	2	1	1	32
104	3	3	3	3	3	3	3	3	3	3	2	1	1	1	1	1	1	1	39
105	2	3	3	3	3	3	3	3	3	3	3	2	3	3	3	3	2	1	49
106	3	2	4	3	3	2	3	1	1	3	2	1	1	1	1	1	1	1	34
107	2	3	3	3	3	3	3	2	2	2	2	2	2	2	3	2	2	2	43
108	2	2	2	2	2	2	2	2	2	2	2	2	2	2	3	2	1	1	35
109	3	3	3	3	3	2	2	1	3	2	2	2	2	2	2	2	1	1	39
110	2	2	2	2	2	2	2	2	2	2	2	1	1	2	3	2	2	2	35
111	2	2	3	2	2	3	3	2	3	3	2	2	1	1	1	1	1	1	35
112	2	1	1	1	1	1	1	1	1	1	1	1	1	1	1	1	1	1	19
113	2	2	2	3	3	3	3	2	2	2	2	2	2	2	4	2	2	2	42
114	2	2	2	2	2	2	2	2	2	2	2	2	2	2	2	2	2	2	36
115	2	2	2	2	2	2	2	2	2	2	2	2	2	2	2	2	2	2	36
116	2	3	2	3	3	2	2	2	2	2	2	2	2	2	2	2	1	2	38
117	1	1	1	1	1	1	1	1	1	1	1	1	1	1	1	1	1	1	18
118	2	2	2	2	2	2	2	2	2	2	2	2	2	2	2	2	1	2	35
119	3	3	3	3	3	3	3	3	3	3	3	3	3	3	3	3	1	1	50
120	2	1	3	2	3	3	3	3	2	2	2	1	1	1	1	1	1	1	33
121	2	2	2	2	2	2	3	2	3	3	2	2	2	2	2	2	2	2	39
122	1	1	1	1	1	1	1	1	1	1	1	1	1	1	1	1	1	1	18
123	1	1	1	1	1	1	1	1	1	1	1	1	1	1	1	1	1	1	18
124	2	2	2	2	2	2	2	2	2	2	2	2	2	2	2	2	2	2	36
125	2	2	2	2	2	2	2	2	2	2	2	2	2	2	2	2	2	2	36
126	1	1	1	1	1	1	1	1	1	1	1	1	1	1	1	1	1	1	18
127	3	3	3	3	3	2	3	3	3	3	3	3	2	2	2	2	2	2	47
128	2	2	2	2	2	2	2	2	2	2	2	2	2	2	2	2	2	2	36
129	1	1	1	1	1	1	1	1	1	1	1	1	1	1	1	1	1	1	18
130	1	1	1	1	1	1	1	1	1	1	1	1	1	1	1	1	1	1	18
131	1	1	2	1	1	1	1	1	1	1	1	1	1	1	1	1	1	1	19
132	1	3	1	1	1	1	3	1	2	3	1	1	1	1	1	1	1	1	25
133	3	2	2	2	2	2	2	1	1	1	1	1	1	1	1	1	1	1	26
134	2	2	2	2	2	2	2	2	2	2	2	2	2	2	2	2	2	2	36
135	3	2	3	2	2	2	3	2	2	2	2	2	2	2	2	2	2	2	39
136	1	1	1	1	1	1	1	1	1	1	1	1	1	1	1	1	1	1	18
137	2	2	2	2	2	2	2	2	2	2	2	2	2	2	2	2	2	2	36
138	2	2	2	2	2	2	2	2	2	2	1	1	1	1	1	1	1	1	28
139	1	1	1	1	1	1	1	1	1	1	1	1	1	1	1	1	1	1	18
140	2	2	2	2	2	2	2	2	2	2	2	2	2	2	2	2	2	2	36
141	3	3	3	2	2	3	3	1	1	1	1	1	1	1	1	1	1	1	30
142	2	3	2	2	2	2	2	2	2	3	2	2	2	2	2	2	2	2	38
143	3	3	3	2	2	2	2	2	2	2	2	2	2	2	2	2	2	2	39
144	3	2	2	2	2	2	3	2	2	2	3	2	3	2	2	3	2	2	41
145	1	1	1	2	2	2	2	3	2	1	2	2	2	2	2	2	1	2	32
146	1	1	1	1	1	1	1	1	1	1	1	1	1	1	1	1	1	1	18
147	1	1	1	1	1	1	1	1	1	1	1	1	1	1	1	1	1	1	18
148	1	1	1	1	1	1	1	1	1	1	1	1	1	1	1	1	1	1	18
149	2	2	2	2	2	2	2	2	2	2	2	2	2	2	2	2	2	2	36
150	3	3	3	2	3	3	2	2	3	2	2	2	3	2	2	2	2	1	42
151	4	4	2	4	2	2	2	2	4	4	3	3	3	3	3	3	3	3	54
152	3	3	3	3	2	3	3	1	2	3	3	1	1	1	1	2	1	1	37
153	2	3	3	3	3	3	3	3	2	3	2	3	2	2	2	2	2	2	45
154	2	3	3	3	3	2	3	3	3	3	2	2	2	2	2	2	2	2	44
155	1	2	2	2	2	2	2	2	2	2	2	2	2	2	2	2	2	2	35
156	2	2	2	2	2	2	2	2	2	2	2	2	2	2	2	1	2	2	35
157	3	3	3	2	3	2	3	2	3	3	2	1	1	1	1	1	1	1	36
158	1	1	1	1	1	1	1	1	1	1	1	1	1	1	1	1	1	1	18
159	2	2	2	2	2	2	2	2	2	2	2	2	2	2	2	2	2	2	36
160	2	2	2	2	2	2	2	2	2	2	2	2	2	2	2	2	2	1	35
161	2	2	2	2	2	2	2	3	2	2	2	2	2	3	3	2	2	2	39
162	3	2	2	2	2	2	2	2	3	2	2	2	2	2	2	2	1	1	36
163	1	1	1	1	1	1	1	1	1	1	1	1	1	1	1	1	1	1	18
164	2	2	2	2	2	2	2	1	1	1	1	1	1	1	1	1	1	1	25
165	3	3	3	2	2	3	3	2	2	3	2	2	2	2	2	2	2	1	41
166	2	3	2	2	2	2	2	2	2	2	2	2	2	2	2	2	2	2	37
167	2	2	2	2	2	2	2	2	2	2	2	2	2	2	2	2	2	2	36
168	3	4	3	2	3	3	3	3	3	3	3	3	3	3	3	2	2	2	51
169	2	2	2	2	2	2	2	1	1	1	2	2	2	2	2	2	2	2	33
170	2	2	2	2	2	2	2	2	2	2	2	2	2	2	2	2	2	2	36
171	1	1	1	1	1	1	1	1	1	1	1	1	1	1	1	1	1	1	18
172	3	3	3	3	3	3	3	2	2	2	2	2	2	2	3	3	2	2	45
173	2	2	2	3	2	2	3	2	2	2	2	3	2	3	2	2	2	2	40
174	2	2	2	2	2	2	3	2	2	2	2	2	2	2	2	2	3	2	38
175	1	1	1	1	1	1	1	1	1	1	1	1	1	1	1	1	1	1	18
176	1	1	1	1	1	1	1	1	1	1	1	1	1	1	2	1	1	1	19
177	3	2	3	3	3	3	3	3	3	3	3	3	3	3	3	3	2	3	52
178	2	2	3	2	3	2	2	2	2	2	3	3	3	3	3	3	3	3	46
179	1	1	1	1	1	1	1	1	1	1	1	1	1	1	1	1	1	1	18
180	2	2	2	2	2	3	3	2	2	2	2	3	2	2	2	2	2	2	39
181	2	2	2	2	2	2	2	2	2	2	2	2	2	2	2	2	1	1	34
182	1	1	1	1	1	1	1	1	1	1	1	1	1	1	1	1	1	1	18
183	1	1	1	1	1	1	1	1	1	1	1	1	1	1	1	1	1	1	18
184	2	2	2	2	2	2	2	2	2	2	2	2	2	2	2	2	2	2	36
185	2	2	2	2	2	2	2	2	2	2	2	2	2	2	2	2	2	2	36
186	3	3	3	3	3	3	3	3	3	3	3	3	3	3	3	3	3	3	54
187	1	1	1	1	1	1	1	1	1	1	1	1	1	1	1	1	1	1	18
188	1	1	3	2	2	2	2	2	2	2	2	2	2	2	2	2	1	2	34
189	3	3	3	3	3	3	4	2	3	4	2	2	2	2	2	2	2	2	47
190	2	2	2	2	2	2	2	2	2	2	2	2	2	2	2	2	2	2	36
191	2	2	3	3	2	2	2	2	2	2	2	2	2	2	2	2	2	2	38
192	2	2	3	2	2	2	2	1	2	2	2	2	2	2	2	2	2	2	36
193	2	2	2	2	2	2	2	2	2	2	2	2	2	2	2	2	2	2	36
194	2	2	2	2	2	2	2	2	2	2	1	2	3	2	1	3	1	2	35
195	2	2	2	2	2	2	2	2	2	2	2	2	2	2	2	2	2	2	36
196	2	2	2	2	3	2	2	2	2	2	2	2	2	2	2	2	1	2	36
197	3	3	3	2	3	2	2	1	2	2	2	2	2	2	2	2	2	2	39
198	2	2	2	2	2	2	2	2	2	2	2	2	2	2	2	2	2	2	36
199	2	3	3	2	2	2	3	1	2	2	2	2	2	2	2	2	2	2	38
200	2	3	2	3	2	2	2	2	2	2	2	2	2	2	2	2	2	2	38
201	2	2	2	2	2	2	2	2	2	2	2	2	2	2	2	2	2	2	36
202	2	2	2	2	2	2	2	2	2	2	2	2	2	2	2	2	2	2	36
203	2	2	2	2	2	2	2	2	2	2	2	2	2	2	2	2	2	2	36
204	2	2	2	2	2	2	2	2	2	2	2	2	2	2	2	2	2	2	36
205	2	2	1	2	2	2	2	2	2	2	2	2	2	2	2	2	2	2	35
206	1	1	1	1	1	1	1	3	2	3	3	3	2	2	2	2	1	1	31
207	2	2	2	2	2	2	2	2	2	2	2	2	2	2	2	2	2	2	36
208	1	1	1	1	1	1	1	1	1	1	1	1	1	1	1	1	1	1	18
209	2	2	2	2	2	2	2	1	1	1	1	1	1	1	1	1	1	1	25
210	2	2	2	2	2	2	2	2	2	2	2	2	2	2	2	2	2	2	36
211	3	3	3	3	3	3	3	3	3	3	3	3	3	3	3	3	2	2	52
212	3	2	3	2	2	3	2	2	3	3	2	2	3	2	3	3	2	3	45
213	1	1	1	1	1	1	1	1	1	1	1	1	1	1	1	1	1	1	18
214	2	2	2	2	2	2	2	2	2	2	2	2	2	2	2	2	2	2	36
215	2	2	3	3	3	3	3	2	2	2	2	2	2	2	2	2	2	2	41
216	1	1	1	1	1	1	1	1	1	1	1	1	1	1	1	1	1	1	18
217	3	3	3	3	3	3	3	3	3	4	2	3	3	3	3	3	3	3	54
218	1	2	2	2	2	2	2	2	2	2	2	2	2	2	2	2	2	2	35
219	1	1	1	1	1	1	1	1	1	1	1	1	1	1	1	2	2	1	20
220	1	2	2	2	2	2	2	2	2	2	2	2	2	2	2	2	2	2	35
221	2	2	3	3	3	3	3	2	2	2	2	2	2	2	2	2	2	2	41
222	1	1	1	1	1	1	1	1	1	1	1	1	1	1	1	1	1	1	18
223	2	2	2	2	2	2	2	2	2	2	2	2	2	2	2	2	2	2	36
224	2	2	2	2	2	2	2	2	2	2	2	2	2	2	5	2	2	2	39
225	3	3	3	3	3	3	3	3	3	3	3	3	3	3	3	3	2	2	52
226	2	3	3	2	3	3	3	4	3	3	3	3	3	3	3	3	2	2	51
227	3	2	2	2	2	2	2	2	2	2	2	2	2	2	2	2	2	1	36
228	1	1	1	1	1	1	1	1	1	1	1	1	1	1	1	1	1	1	18
229	1	1	1	1	1	1	1	1	1	1	1	1	1	1	1	1	1	1	18
230	4	4	4	1	1	1	1	1	1	1	1	1	1	1	1	1	1	1	27
231	3	2	2	2	2	2	2	2	2	2	2	2	2	2	2	2	2	2	37
232	2	2	2	2	2	2	2	2	2	2	2	2	2	2	2	2	2	2	36
233	2	2	3	3	3	3	3	2	3	3	3	3	3	3	2	2	2	2	47
234	3	3	3	3	3	3	3	2	3	3	3	3	3	3	2	3	2	2	50
235	2	2	2	3	2	2	2	2	2	2	2	2	2	2	2	2	3	2	38
236	3	3	3	3	3	3	3	3	3	3	3	3	3	2	2	3	2	3	51
237	3	3	3	3	3	3	3	3	3	3	3	3	3	2	2	2	1	1	47
238	2	2	2	2	1	1	1	2	2	2	2	3	3	2	2	3	2	1	35
239	2	2	2	2	2	2	2	2	2	2	2	2	2	2	2	2	2	2	36
240	3	3	3	3	3	3	3	2	2	2	2	2	2	2	2	2	2	2	43
241	2	2	3	3	3	3	3	3	3	3	3	3	3	3	3	3	2	2	50
242	1	1	1	1	1	1	1	2	2	2	2	3	2	2	2	3	1	2	30
243	3	3	3	3	3	3	3	3	3	3	3	2	3	3	3	3	3	3	53
244	1	2	2	2	2	2	2	2	2	2	2	2	2	2	2	2	2	2	35
245	3	3	3	3	3	3	2	2	2	3	3	2	2	2	2	2	2	2	44
246	2	2	2	2	2	2	2	2	3	2	2	2	2	2	2	2	3	2	38
247	2	2	2	2	2	2	1	1	2	3	2	2	2	2	2	2	2	2	35
248	3	3	2	2	3	2	2	2	2	2	2	2	2	2	2	2	2	2	39
249	2	2	2	2	2	2	2	2	2	2	2	2	2	2	2	2	2	2	36
250	2	3	2	3	2	2	2	2	2	2	2	2	3	3	3	3	1	1	40
251	2	3	2	2	2	2	2	2	2	2	2	2	2	2	2	2	1	2	36
252	2	2	2	2	3	2	2	2	2	2	2	2	2	2	2	2	2	2	37
253	2	2	2	2	2	2	2	2	2	2	2	2	2	2	2	2	2	2	36
254	1	1	1	1	1	1	1	1	1	1	1	1	1	1	1	1	1	1	18
255	1	1	1	1	1	1	1	1	1	1	1	1	1	1	1	1	1	1	18
256	2	3	4	3	4	4	4	2	2	3	2	2	2	2	1	2	1	1	44
257	2	2	2	2	2	2	2	2	2	2	2	2	2	2	2	2	2	2	36
258	3	3	3	3	3	3	3	2	2	2	2	2	2	2	2	2	2	2	43
259	1	1	1	1	1	1	1	1	1	1	1	1	1	1	1	1	1	1	18
260	1	1	1	1	2	2	2	2	2	2	2	2	2	2	2	2	2	2	32
261	2	2	2	2	2	2	2	2	2	2	2	2	2	2	2	2	2	3	37
262	1	2	1	1	1	1	1	1	1	1	1	1	1	1	1	1	1	1	19
263	3	2	3	3	3	3	2	2	3	2	2	2	2	2	2	2	2	2	42
264	1	1	1	1	1	1	1	1	1	1	1	1	1	1	1	1	1	1	18
265	2	2	2	2	2	2	2	2	2	2	2	2	2	2	2	2	2	2	36
266	2	2	2	2	3	2	2	2	3	2	2	2	2	2	1	3	2	1	37
267	2	2	3	3	3	3	3	3	3	3	3	3	3	3	3	3	1	2	49
268	1	1	2	1	1	2	2	2	1	1	1	1	2	2	2	1	1	1	25
269	1	3	2	2	2	2	2	1	1	1	1	1	1	1	1	1	1	1	25
270	2	2	2	2	2	2	2	2	2	2	2	2	2	2	2	2	2	2	36
271	1	1	1	1	1	1	1	1	1	1	1	1	1	1	1	1	1	1	18
272	2	2	2	2	2	2	2	2	2	2	2	2	2	2	2	2	2	2	36
273	2	2	2	2	3	2	3	2	2	2	2	2	2	2	2	2	2	2	38
274	2	2	2	2	2	2	2	1	1	1	1	1	1	1	1	1	1	1	25
275	1	1	1	1	1	1	1	1	1	1	1	1	1	1	1	1	1	1	18
276	4	3	3	3	3	3	3	3	3	3	3	3	3	3	3	3	3	3	55
277	1	1	1	1	1	1	1	1	1	1	1	1	1	1	1	1	1	1	18
278	3	3	4	4	4	4	4	2	2	2	2	2	1	2	1	1	1	1	43
279	1	1	1	1	1	1	1	1	1	1	1	1	1	1	1	1	1	1	18
280	2	2	2	2	2	2	2	2	2	2	2	2	2	2	2	2	2	2	36
281	2	3	2	2	2	2	2	2	1	1	1	1	2	1	1	2	1	1	29
282	2	2	2	2	2	2	2	2	2	2	2	2	2	2	2	2	2	2	36
283	1	1	1	1	1	1	1	1	1	1	1	1	1	1	1	1	1	1	18
284	3	3	3	3	3	3	3	2	2	2	2	2	2	2	2	2	2	2	43
285	3	3	3	3	3	3	3	3	3	3	3	3	3	3	3	3	2	3	53
286	3	3	3	3	3	3	3	2	2	2	2	2	2	2	2	2	1	2	42
287	2	2	2	2	2	2	2	2	2	2	2	2	2	2	2	2	2	2	36
288	2	2	2	2	2	2	2	2	2	2	2	2	2	2	2	2	2	2	36
289	1	1	1	1	1	1	1	1	1	1	1	1	1	1	1	1	1	1	18
290	1	2	1	1	1	1	1	1	1	1	1	1	1	1	1	1	1	1	19
291	2	2	2	2	2	2	2	2	2	2	2	2	2	2	2	2	2	2	36
292	3	3	3	3	3	3	3	3	3	3	3	3	3	3	3	3	2	2	52
293	1	1	1	1	1	1	1	1	1	1	1	1	1	1	1	1	1	1	18
294	4	4	3	3	3	3	3	2	2	2	2	3	2	2	2	3	2	3	48
295	2	2	2	2	2	2	2	2	2	2	2	2	2	2	2	2	2	2	36
296	3	2	3	3	3	3	3	1	1	1	1	1	1	1	1	1	1	1	31
297	3	3	3	3	3	3	3	3	3	3	2	2	2	2	2	2	2	2	46
298	3	2	3	3	3	3	3	2	2	2	2	2	2	2	2	2	2	2	42
299	2	2	2	2	2	2	2	2	2	2	2	2	2	2	2	2	2	2	36
300	3	3	3	4	4	4	3	3	3	3	4	3	2	2	2	3	3	3	55
301	2	2	2	2	2	2	2	2	2	2	2	2	2	2	2	2	2	2	36
302	3	3	3	3	3	3	3	3	2	2	2	2	2	2	2	2	2	2	44
303	2	2	2	2	2	2	2	2	2	2	2	2	2	2	2	2	2	2	36
304	1	1	1	1	1	1	1	1	1	1	1	1	1	1	1	1	1	1	18
305	2	2	2	2	2	2	2	2	2	2	2	2	2	2	2	2	2	2	36
306	3	2	3	2	2	2	3	3	2	2	2	2	2	2	2	2	2	2	40
307	2	1	1	1	1	1	1	1	1	1	1	1	1	1	1	1	1	1	19
308	2	2	2	2	3	2	2	2	2	2	2	2	2	2	2	2	2	2	37
309	2	2	2	2	2	2	2	2	3	2	2	2	2	2	2	2	2	2	37
310	1	2	2	2	2	3	2	2	2	3	3	2	2	2	2	2	3	3	40
311	3	3	3	3	3	3	3	3	3	3	3	3	3	3	3	2	2	2	51
312	2	1	2	1	1	1	1	1	1	1	1	1	1	1	1	1	1	1	20
313	2	1	2	2	2	2	2	2	2	2	2	2	2	2	2	2	1	1	33
314	2	3	2	3	3	3	3	2	3	3	2	2	3	2	3	3	2	2	46
315	2	2	2	2	2	2	2	1	2	1	1	1	1	1	1	1	1	1	26
316	2	2	2	2	2	2	2	2	2	2	2	2	2	2	2	2	2	2	36
317	2	2	2	2	2	2	2	2	2	2	2	2	2	2	2	2	2	2	36
318	3	3	3	3	3	3	3	2	2	2	2	2	2	3	2	2	1	2	43
319	3	3	3	3	3	3	3	3	3	3	3	3	3	3	3	3	3	3	54
320	3	3	3	2	3	2	3	2	3	3	3	3	3	3	3	3	1	3	49
321	2	3	3	2	2	3	3	3	3	3	3	3	3	3	3	3	3	2	50
322	1	2	3	2	3	3	3	3	3	3	3	3	3	3	3	3	3	3	50
323	3	3	3	3	3	2	2	3	2	2	2	2	2	2	3	3	2	2	44
324	2	3	4	4	3	3	4	4	3	3	4	3	4	3	3	3	3	3	59
325	3	3	3	2	2	2	2	2	2	2	2	2	2	2	2	2	1	2	38
326	2	2	3	3	3	3	3	3	3	3	3	3	3	3	3	3	1	1	48
327	2	3	2	3	2	3	2	2	2	2	2	2	2	2	2	2	2	2	39
328	1	1	2	2	1	1	1	2	1	1	1	1	1	1	1	1	1	2	22
329	1	1	1	1	1	1	1	1	1	1	1	1	1	1	1	1	1	1	18
330	1	1	1	1	1	1	1	1	1	1	1	1	1	1	1	1	1	1	18
331	3	3	3	3	3	3	3	3	3	3	3	3	3	3	3	3	3	3	54
332	3	3	3	3	3	3	3	3	3	3	3	3	3	3	3	3	1	2	51
333	1	3	3	2	3	3	2	1	1	1	1	1	1	1	1	2	1	1	29
334	2	2	2	2	2	2	2	2	2	2	2	2	2	2	2	2	2	2	36
335	2	2	2	2	2	2	2	2	2	3	3	4	2	2	2	2	2	3	41
336	2	2	2	2	2	2	2	2	2	2	2	2	2	2	2	2	2	2	36
337	2	3	2	2	3	3	2	2	2	3	2	2	3	2	3	3	2	2	43
338	3	3	3	3	3	3	3	3	3	3	3	2	2	2	2	2	2	2	47
339	3	3	3	3	3	3	3	3	3	3	3	3	3	3	3	3	2	1	51
340	1	1	1	1	1	1	1	1	1	1	1	1	1	1	1	1	1	1	18
341	3	1	2	2	2	2	2	2	2	2	1	1	1	1	1	1	1	1	28
342	2	2	2	2	2	2	2	2	2	2	2	2	2	2	2	2	2	2	36
343	2	3	3	3	3	3	3	3	3	3	3	3	3	3	3	3	1	1	49
344	3	3	3	3	3	3	2	2	2	2	2	2	2	2	2	2	1	1	40
345	2	2	2	2	3	2	2	1	2	1	1	1	1	3	1	2	1	1	30
346	1	1	1	1	1	1	1	1	1	2	2	2	2	2	1	1	2	1	24
347	2	2	2	2	2	2	2	2	2	2	2	2	2	2	2	2	2	2	36
348	1	1	1	1	1	1	1	1	1	1	1	1	1	1	1	1	1	1	18
349	3	2	3	2	2	3	3	3	2	2	3	2	3	3	2	2	2	3	45
350	1	1	1	1	1	1	1	1	1	1	1	1	1	1	1	1	1	1	18
351	2	2	2	2	2	2	2	2	2	2	2	2	2	2	2	2	2	2	36
352	2	2	2	2	2	2	2	2	2	2	2	2	2	2	2	2	1	2	35
353	1	1	1	1	1	1	1	1	1	1	1	1	1	1	1	1	1	1	18
354	1	1	1	1	1	1	1	1	1	1	1	1	1	1	1	1	1	1	18
355	3	3	3	3	3	3	3	3	3	2	3	3	3	3	3	3	2	2	51
356	2	2	2	2	2	2	2	2	2	2	2	2	2	2	2	2	2	2	36
357	2	2	2	2	2	2	2	2	2	2	1	1	1	1	1	2	2	2	31
358	2	2	2	2	2	2	2	2	2	2	2	2	2	2	2	2	2	2	36
359	1	1	1	1	1	1	1	1	1	1	1	1	1	1	1	1	1	1	18
360	2	1	2	3	3	3	3	3	3	3	2	2	2	2	2	2	2	2	42
361	2	2	3	3	3	3	3	2	3	3	3	2	3	3	3	3	1	3	48
362	1	1	1	1	1	1	2	1	1	1	1	1	1	1	1	1	1	1	19
363	2	2	2	2	2	2	2	2	2	2	2	2	2	2	2	2	2	2	36
364	3	3	3	3	3	2	3	2	3	2	2	2	3	1	1	3	1	3	43
365	2	2	2	2	2	2	2	2	2	2	2	2	2	2	2	2	2	1	35
366	1	2	2	2	2	1	1	1	1	1	1	1	1	1	2	1	1	1	23
367	1	1	1	1	1	1	1	1	1	1	1	1	1	1	1	1	1	1	18
368	2	3	2	2	2	2	2	2	2	2	2	2	2	2	2	2	1	2	36
369	2	2	2	2	2	2	2	2	2	2	2	2	1	2	2	3	2	1	35
370	1	1	1	1	1	1	1	1	1	1	1	1	1	1	1	1	1	1	18
371	3	3	3	3	3	3	3	3	3	3	3	3	3	3	3	3	1	3	52
372	2	2	2	3	3	3	3	3	2	2	2	3	2	2	2	2	2	2	42
373	2	2	2	2	2	2	2	2	2	2	2	2	2	2	2	2	2	2	36
374	1	1	1	1	1	1	1	1	1	1	1	1	1	1	1	1	1	1	18
375	1	1	1	1	1	1	1	1	1	1	1	1	1	1	1	1	1	1	18
376	2	2	2	2	2	2	2	2	2	2	2	2	2	2	2	2	2	2	36
377	2	2	2	2	4	4	4	2	3	3	2	4	2	3	1	2	1	2	45
378	1	1	2	1	2	2	2	2	2	1	1	2	2	2	1	1	1	1	27
379	2	2	2	2	2	2	2	2	2	2	2	2	2	2	2	2	2	2	36
380	3	3	3	2	3	2	2	2	3	2	3	2	2	2	2	2	2	2	42
381	2	2	2	2	3	2	4	2	2	2	2	2	2	2	2	2	2	2	39
382	2	2	2	2	2	2	2	2	2	2	2	2	2	2	2	2	2	2	36
383	2	3	3	3	3	3	3	2	2	3	2	2	3	3	3	2	3	2	47
384	2	2	2	2	3	2	2	2	2	2	2	1	2	2	3	3	2	2	38
385	2	2	2	2	2	2	2	2	2	2	2	2	2	2	2	2	1	1	34
386	3	2	3	3	3	3	3	3	3	1	3	3	3	2	3	3	1	1	46
387	1	1	1	1	1	1	1	1	1	1	2	2	2	2	2	2	2	2	26
388	3	3	2	2	3	3	3	3	3	3	3	3	3	3	3	3	3	3	52
389	2	2	2	2	3	3	3	2	3	3	3	2	2	2	3	2	2	2	43
390	1	1	1	1	1	1	1	1	1	1	1	1	1	1	1	1	1	1	18
391	3	3	3	3	3	3	3	2	3	3	3	3	3	3	3	3	2	2	51
392	2	2	2	2	2	2	2	2	2	2	2	2	2	2	2	2	2	2	36
393	2	2	2	2	2	2	2	2	2	2	2	2	2	2	2	2	2	2	36
394	2	2	2	2	2	2	2	2	2	2	1	1	1	2	2	2	2	2	33
395	2	2	2	2	2	2	2	2	2	2	2	2	2	2	2	2	2	2	36
396	3	3	3	3	3	3	3	2	2	2	2	2	2	2	2	2	2	2	43
397	2	2	2	2	2	2	2	2	2	2	2	2	2	2	2	2	2	2	36
398	2	2	2	2	2	2	2	2	2	2	2	2	2	2	2	2	2	2	36
399	3	3	3	3	3	2	3	1	1	2	2	2	2	2	2	2	2	2	40
400	2	2	2	2	2	2	1	1	1	1	2	2	2	2	2	2	2	2	32
401	2	2	2	2	2	2	2	2	2	2	2	2	2	2	2	2	2	2	36
402	1	1	1	1	1	1	1	1	1	1	1	1	1	1	1	1	1	1	18
403	2	2	2	2	2	2	2	2	2	2	2	2	2	2	2	2	2	2	36
404	2	3	2	2	2	2	2	2	2	2	2	2	2	2	2	2	1	1	35
405	1	1	1	1	1	1	1	1	1	1	1	1	1	1	1	1	1	1	18
406	2	2	2	2	2	2	3	1	2	2	2	2	2	2	2	2	1	1	34
407	2	2	2	2	2	2	2	2	1	2	2	2	2	2	2	2	2	2	35
408	1	1	1	1	1	1	1	1	1	1	1	1	1	1	1	1	1	1	18
409	2	2	2	2	2	2	2	2	2	2	2	2	2	2	2	2	2	2	36
410	1	1	2	2	2	2	2	2	2	2	2	2	2	2	2	2	1	1	32
411	2	2	3	3	3	2	2	2	2	2	2	2	2	2	2	2	1	1	37
412	2	2	2	2	2	2	2	2	2	2	2	2	2	2	2	2	1	1	34
413	2	2	2	2	2	2	2	2	2	2	2	2	3	2	3	3	1	2	38
414	2	2	2	2	2	2	2	2	2	2	2	2	2	2	2	2	2	2	36
415	1	1	1	1	1	1	1	1	1	1	1	1	1	1	1	1	1	1	18
416	1	1	2	1	1	1	2	2	1	1	1	1	1	2	1	1	1	1	22
417	2	2	2	2	2	2	2	2	2	2	2	2	2	2	2	2	2	2	36
418	3	3	3	2	3	3	3	3	3	3	3	3	3	3	3	3	2	2	51
419	2	2	2	2	3	3	3	3	3	3	3	3	3	3	3	3	2	2	48
420	2	2	2	2	2	2	3	2	3	2	2	2	2	2	2	2	2	2	38
421	4	5	3	4	4	3	4	3	4	4	4	3	2	3	3	2	2	2	59
422	1	1	1	1	2	2	2	2	2	2	2	2	2	2	2	2	1	1	30
423	1	1	1	1	1	1	1	1	1	1	1	1	1	1	1	1	2	1	19
424	2	2	3	2	3	3	3	3	2	2	2	2	2	2	2	2	3	2	42
425	3	2	3	3	3	3	3	3	3	3	3	3	3	3	3	3	1	2	50
426	2	2	2	2	2	2	2	2	2	2	2	2	2	2	2	2	2	2	36
427	2	2	2	2	2	2	2	2	2	2	2	2	2	2	2	2	2	2	36
428	3	2	2	2	2	2	2	2	2	2	2	2	2	2	2	2	2	2	37
429	2	2	3	2	2	2	2	1	1	1	1	1	1	1	1	1	1	1	26
430	2	3	2	2	2	2	2	2	2	2	2	2	2	2	2	2	2	2	37
431	2	2	2	2	2	2	2	2	2	2	2	2	2	2	2	2	2	2	36
432	1	1	1	1	1	1	1	1	1	1	1	1	1	1	1	1	1	1	18
433	2	2	2	2	2	2	2	2	2	2	2	2	2	2	2	2	2	2	36
434	3	3	3	2	1	2	2	2	2	2	2	2	2	3	2	3	3	2	41
435	1	1	1	1	2	1	4	1	1	1	1	1	1	1	2	1	1	1	23
436	2	3	2	2	2	2	2	2	2	2	2	2	2	2	2	2	1	2	36
437	2	2	2	2	2	2	2	2	2	2	2	2	2	2	2	2	2	2	36
438	2	2	1	1	1	1	1	1	1	1	1	1	1	1	1	1	1	1	20
439	3	3	3	3	3	3	3	3	3	3	3	3	3	3	3	3	2	3	53
440	1	1	1	1	1	1	1	1	1	1	1	1	1	1	1	1	1	1	18
441	2	2	2	2	2	2	2	2	2	2	2	2	2	2	2	2	2	2	36
442	2	2	2	2	2	2	2	2	2	2	1	1	1	1	1	1	1	1	28
443	1	1	1	1	1	1	1	1	1	1	1	1	1	1	1	1	1	1	18
444	2	2	3	3	3	2	3	3	3	2	2	2	2	2	2	2	2	2	42
445	1	1	1	1	1	1	1	1	1	1	1	1	1	1	1	1	1	1	18
446	2	3	3	3	3	3	3	3	2	2	2	2	3	3	3	3	2	2	47
447	2	2	2	2	2	2	2	2	2	2	2	2	2	2	2	2	2	2	36
448	3	3	3	3	3	3	3	3	2	2	2	2	2	2	2	2	2	1	43
449	1	1	2	2	2	2	2	2	2	2	2	2	2	2	2	2	2	2	34
450	2	4	3	2	2	2	2	2	2	2	2	2	2	3	3	3	3	3	44
451	3	3	3	3	3	3	3	3	3	3	3	3	3	3	3	3	1	1	50
452	3	2	3	3	3	3	2	2	2	2	2	2	2	2	2	2	2	2	41
453	2	2	2	2	2	2	4	2	2	2	2	1	2	2	2	2	2	2	37
454	3	3	3	3	3	3	3	3	3	3	3	3	3	3	3	3	3	3	54
455	3	2	3	3	3	3	3	2	1	1	2	2	2	2	1	2	1	2	38
456	1	2	2	1	1	1	1	1	1	1	1	1	1	1	1	1	1	1	20
457	1	1	1	1	1	1	1	1	1	1	1	1	2	2	1	1	1	1	20
458	1	1	1	2	2	2	2	2	2	2	2	2	2	2	2	1	1	1	30
459	3	3	3	3	3	3	3	3	3	3	3	3	3	3	3	3	2	2	52
460	2	2	2	3	3	3	2	2	2	3	2	3	2	3	3	3	2	3	45
461	2	2	2	2	2	2	2	2	2	2	2	2	2	2	2	2	2	2	36
462	3	3	3	3	3	3	4	3	4	4	4	4	3	2	2	2	1	1	52
463	2	2	2	2	2	2	2	1	1	1	1	2	2	2	2	1	2	1	30
464	2	2	2	2	2	2	2	1	1	1	1	2	2	2	2	1	2	1	30
465	2	2	3	2	2	2	2	1	3	3	2	2	2	2	2	2	2	1	37
466	3	3	3	3	3	3	3	2	3	2	2	2	2	2	2	2	2	2	44
467	1	1	1	1	1	1	1	1	1	1	1	1	1	1	1	1	1	1	18
468	1	1	1	1	1	1	1	1	1	1	1	1	1	1	2	1	1	1	19
469	4	4	4	4	4	4	4	4	4	4	4	3	3	3	3	3	1	3	63
470	1	1	1	1	1	1	1	1	1	1	1	1	1	1	1	1	1	1	18
471	2	2	2	2	2	2	2	2	2	3	2	2	2	2	2	2	2	2	37
472	1	1	1	1	2	2	2	2	2	2	2	2	2	2	2	2	2	1	31
473	3	3	3	3	3	3	3	3	3	3	4	3	3	3	3	3	2	2	53
474	2	3	3	2	2	2	2	2	2	2	2	2	2	2	2	2	2	2	38
475	1	1	1	1	1	1	1	1	1	1	2	1	1	1	1	1	1	1	19
476	3	2	2	2	2	2	2	2	2	2	2	2	2	2	2	2	2	2	37
477	2	2	2	2	2	2	1	1	1	1	1	1	1	1	1	1	1	2	25
478	4	4	3	4	3	3	3	3	3	3	3	2	3	2	2	2	2	4	53
479	2	2	2	2	2	2	2	2	2	2	2	2	2	2	2	2	2	2	36
480	3	3	3	3	3	3	3	3	4	3	4	3	3	3	3	1	2	3	53
481	1	2	2	2	2	2	2	2	2	2	2	2	2	2	2	2	2	2	35
482	1	1	1	1	1	1	1	1	1	1	1	1	1	1	1	1	1	1	18
483	3	3	3	3	3	3	3	3	3	3	3	3	3	3	3	4	2	2	53
484	1	1	1	1	1	1	1	1	1	1	1	1	1	1	1	1	1	1	18
485	1	1	1	2	2	2	2	2	2	2	2	3	3	3	3	3	2	3	39
486	2	2	2	2	2	2	2	2	2	2	2	2	2	2	2	2	2	2	36
487	1	1	1	1	1	1	1	1	1	1	1	1	1	1	1	1	1	1	18
488	2	2	2	2	2	2	2	2	2	2	2	2	2	2	2	2	2	2	36
489	3	3	2	1	1	1	1	2	1	1	1	1	1	2	2	2	1	2	28
490	2	2	2	2	2	2	2	2	2	2	2	2	2	2	2	2	2	2	36
491	1	1	1	1	1	1	1	1	1	1	1	1	1	1	1	1	1	1	18
492	1	1	2	2	2	2	2	1	1	1	1	1	1	1	1	1	1	1	23
493	2	2	2	2	2	2	2	2	2	2	2	2	2	2	2	2	2	2	36
494	3	3	2	2	2	2	2	2	2	2	2	2	2	2	2	2	2	2	38
495	3	3	3	3	3	3	3	3	3	3	3	3	3	3	3	3	3	3	54
496	2	2	3	3	3	3	3	2	2	3	2	2	2	2	2	3	2	2	43
497	2	2	2	2	2	2	3	2	2	2	2	2	2	2	2	2	2	2	37
498	1	1	1	1	1	1	1	1	1	1	1	1	1	1	1	1	1	1	18
499	2	2	2	2	2	2	2	2	2	2	2	2	2	2	2	2	2	2	36
500	2	2	2	2	2	2	2	2	2	2	2	2	2	2	2	2	2	2	36
501	2	2	2	2	2	2	2	2	2	2	2	2	2	2	2	2	2	2	36
502	2	3	2	2	3	3	2	2	2	3	2	2	2	2	2	2	2	2	40
503	2	2	2	2	2	2	1	2	2	2	1	1	1	2	2	2	1	1	30
504	3	3	2	2	3	3	2	2	2	3	2	2	2	2	2	2	2	2	41
505	1	1	1	1	1	1	1	1	1	1	1	1	1	1	1	1	1	1	18
506	2	2	3	2	2	2	2	2	2	2	2	2	1	1	1	1	1	1	31
507	1	1	1	1	1	1	1	1	1	1	1	1	1	1	1	1	1	1	18
508	1	1	1	1	1	1	1	1	1	2	2	1	1	1	1	1	1	1	20
509	2	2	2	1	1	1	1	1	1	1	2	1	1	1	1	2	2	1	24
510	2	2	3	3	3	3	2	2	3	3	3	2	2	1	2	2	2	2	42
511	3	3	3	3	3	3	3	3	3	3	3	3	3	3	3	3	3	3	54
512	2	2	2	2	2	2	2	2	2	2	2	2	2	2	2	2	2	2	36
513	3	3	3	3	3	3	3	3	3	3	3	3	3	3	3	3	3	3	54
514	2	2	2	2	2	2	2	2	2	2	2	2	2	2	2	2	2	2	36
515	2	2	2	2	2	2	2	2	2	2	2	2	2	2	2	2	1	1	34
516	2	2	2	2	2	2	2	2	2	2	2	2	2	2	2	2	2	2	36
517	2	2	2	2	2	2	2	2	2	2	2	2	2	2	2	2	2	3	37
518	2	2	2	2	2	2	2	2	2	2	2	2	2	2	2	2	2	2	36
519	3	1	4	4	4	4	4	1	3	3	3	3	3	3	3	3	2	2	53
520	3	3	3	3	3	3	3	3	3	3	3	3	3	3	3	3	2	3	53
521	3	3	3	3	3	3	3	3	3	4	3	3	3	3	3	3	1	1	51
522	3	3	3	3	4	3	2	2	2	2	2	2	2	2	2	2	2	2	43
523	2	3	3	2	2	2	2	2	2	2	2	2	2	3	2	2	2	2	39
524	1	1	1	1	1	1	1	1	1	2	2	2	2	2	2	2	2	1	26
525	1	1	1	1	1	1	1	1	1	1	1	1	1	1	1	1	1	1	18
526	2	2	2	2	2	2	2	2	2	2	2	2	2	2	2	2	2	2	36
527	3	3	2	2	3	3	2	1	1	1	1	1	1	1	1	1	1	1	29
528	2	2	2	2	2	2	3	2	2	2	2	2	2	2	2	2	2	2	37
529	3	3	3	3	3	3	3	3	3	3	3	3	3	3	3	3	1	1	50
530	3	3	3	2	3	3	3	3	3	3	3	2	2	3	2	2	2	2	47
531	2	2	2	2	2	2	2	2	2	2	2	2	2	2	2	2	1	1	34
532	3	3	3	2	3	3	3	3	3	3	2	2	2	2	2	2	2	2	45
533	2	2	2	2	2	2	2	2	2	2	2	2	2	2	2	2	1	1	34
534	1	1	1	1	1	1	1	1	1	1	1	1	1	1	1	1	1	1	18
535	2	2	3	3	3	3	3	3	3	3	3	3	2	2	2	2	2	2	46
536	2	2	2	2	2	2	2	2	2	2	2	2	2	2	2	2	2	2	36
537	1	1	1	1	1	1	1	1	2	2	2	2	2	2	2	2	2	2	28
538	2	2	2	2	2	2	2	2	2	2	2	2	2	2	2	2	2	2	36
539	1	1	1	1	1	2	1	1	2	2	2	2	2	2	2	2	2	2	29
540	2	2	2	2	2	2	2	2	2	2	2	2	2	2	2	2	2	2	36
541	2	2	2	2	2	2	2	2	2	2	2	2	2	2	2	2	2	2	36
542	2	2	2	2	3	2	2	2	2	2	2	2	2	2	2	3	2	2	38
543	1	1	1	1	1	1	1	1	1	1	1	1	1	1	1	1	1	1	18
544	1	1	1	1	1	1	1	1	1	1	1	1	1	1	1	1	1	1	18
545	2	2	2	2	2	2	2	2	2	2	2	2	2	2	2	2	2	2	36
546	2	2	2	2	2	2	2	2	2	2	2	2	2	2	2	2	2	2	36
547	1	1	1	1	1	1	1	1	1	1	1	1	1	1	1	1	1	1	18
548	2	2	2	2	2	2	2	2	2	2	2	2	2	3	2	2	2	2	37
549	3	3	4	3	3	3	3	2	2	2	1	1	1	2	1	1	1	1	37
550	2	2	2	2	2	1	1	1	2	2	2	2	1	1	2	2	1	1	29
551	2	2	2	2	2	2	1	1	1	1	1	1	1	1	1	1	1	1	24
552	2	2	2	2	2	2	2	2	2	2	2	2	2	2	2	2	1	1	34
553	1	1	2	3	2	1	1	1	1	1	1	1	1	1	1	1	1	1	22
554	3	2	3	3	3	3	3	2	2	2	2	2	2	2	2	2	2	2	42
555	1	1	1	1	1	1	1	1	1	1	1	1	1	1	1	1	1	1	18
556	1	1	1	1	1	1	1	1	1	1	1	1	1	1	1	1	1	1	18
557	3	2	3	3	4	3	2	2	2	2	2	2	2	3	2	2	2	2	43
558	2	2	3	2	2	2	2	2	2	2	2	2	2	2	2	2	3	1	37
559	2	2	2	2	2	2	2	2	2	2	2	2	2	2	2	2	2	2	36
560	2	2	2	2	2	2	2	2	2	2	2	2	2	2	2	2	1	2	35
561	3	3	3	2	3	2	2	2	2	2	2	2	2	2	2	2	1	2	39
562	2	2	2	2	2	2	2	2	2	2	2	2	2	2	2	2	2	2	36
563	1	1	1	1	1	1	1	1	1	1	1	1	1	1	1	1	1	1	18
564	3	2	3	2	3	3	3	2	2	2	2	2	2	2	2	2	2	2	41
565	3	3	3	3	3	3	3	3	3	3	3	3	3	3	2	2	1	1	48
566	2	2	2	3	2	2	2	2	3	3	3	3	3	3	3	3	3	2	46
567	3	3	3	2	3	3	3	1	1	1	1	1	1	1	1	1	1	1	31
568	2	2	2	2	2	3	2	2	2	2	2	2	2	2	2	2	2	1	36
569	1	1	1	1	1	1	1	1	1	1	1	1	1	1	1	1	1	1	18
570	2	2	2	2	2	2	2	2	2	2	2	2	2	2	2	2	2	2	36
571	2	1	2	2	2	2	3	1	2	2	2	2	2	2	2	2	1	1	33
572	1	1	1	1	1	1	1	1	1	1	1	1	1	1	1	1	1	1	18
573	1	1	1	1	1	1	1	1	1	1	1	1	1	1	1	1	1	1	18
574	1	1	1	1	1	2	1	1	2	2	2	2	2	2	2	2	1	1	27
575	1	1	1	1	1	1	1	1	1	1	1	1	1	1	1	1	1	1	18
576	1	1	1	1	1	1	1	1	1	1	1	1	1	1	1	1	1	1	18
577	1	1	2	3	3	2	3	2	2	2	1	1	1	1	2	2	1	1	31
578	1	1	1	1	1	1	1	1	1	1	1	1	1	1	1	1	1	1	18
579	3	3	3	3	3	3	3	2	2	2	2	2	2	2	2	2	2	2	43
580	2	2	2	3	2	2	3	1	2	2	2	2	2	2	2	2	2	3	38
581	3	3	3	2	2	2	2	3	3	3	3	3	2	2	3	3	2	2	46
582	2	2	2	2	2	2	2	2	2	2	2	2	2	2	2	2	2	2	36
583	2	2	2	2	2	2	2	2	2	2	2	2	2	2	2	2	1	1	34
584	3	2	2	2	2	2	2	2	2	2	2	2	2	2	2	2	2	2	37
585	2	2	2	2	2	2	2	2	2	2	2	2	2	2	2	2	2	2	36
586	3	3	2	2	3	3	3	2	2	2	3	2	2	3	3	2	2	2	44
587	1	1	1	1	1	1	1	1	1	1	1	1	1	3	2	1	1	1	21
588	2	2	3	2	3	2	2	2	2	2	2	2	1	2	2	2	1	2	36
589	2	3	3	3	2	2	2	2	3	3	3	3	2	3	2	3	3	2	46
590	3	3	3	3	3	3	3	1	2	1	2	1	1	1	2	2	1	1	36
591	1	1	1	1	1	1	1	1	1	1	1	1	1	1	1	1	1	2	19
592	4	4	4	4	4	4	3	3	4	4	3	4	3	3	2	2	1	2	58
593	4	4	4	3	4	4	4	2	2	2	2	2	2	2	2	2	2	2	49
594	1	1	2	1	1	1	3	1	1	1	1	1	1	1	1	1	1	1	21
595	1	1	1	1	1	1	1	1	1	1	1	1	1	1	1	1	1	1	18
596	3	3	3	3	3	3	3	2	2	2	2	2	2	2	2	2	2	2	43
597	3	3	3	2	3	2	2	2	3	2	1	1	2	2	2	2	3	1	39
598	2	2	2	2	2	2	2	2	2	2	2	2	2	2	2	2	2	2	36
599	2	2	2	2	2	2	2	2	2	2	2	2	2	2	2	2	2	2	36
600	2	2	2	1	1	1	1	1	1	1	1	2	1	1	1	1	1	1	22
601	3	3	3	4	4	4	3	3	2	2	2	2	2	2	3	2	2	2	48
602	1	1	1	1	1	1	1	1	1	1	1	1	1	1	1	1	1	1	18
603	2	2	2	2	2	2	2	2	2	2	2	2	2	2	2	2	2	2	36
604	2	1	1	1	2	1	1	1	1	2	1	4	2	2	2	2	2	5	33
605	3	3	2	3	2	3	3	4	3	3	3	3	2	1	2	2	2	2	46
606	2	2	2	2	2	2	2	2	2	2	2	2	2	2	2	2	2	2	36
