# Supplementary material for: Clinical nurse’s knowledge, attitude, and practice regarding the Intrinsic Capacity of the aged: A cross-sectional study
Source: PLoS One. 2026 Mar 19;21(3):e0330471. doi: 10.1371/journal.pone.0330471 (PMC13001941; doi:10.1371/journal.pone.0330471)
Supplement: S3 File — (ZIP) [file pone.0330471.s003.zip › Supporting Information_all minimal dataset/Dataset3_The result data of Table 3 .xlsx]

## Sheet: 1
Number	T1	T2	T3	T4	T5	T6	T7	T8	T9	T10	T11	Attitude
1	2	2	2	2	3	3	3	2	3	2	2	26
2	3	3	3	3	3	3	3	3	3	3	3	33
3	1	1	1	1	1	5	1	1	1	1	1	15
4	1	1	1	1	1	5	1	1	1	1	1	15
5	2	2	2	2	2	4	2	2	2	2	2	24
6	1	1	1	1	1	5	1	1	1	1	1	15
7	3	2	2	2	2	2	2	2	2	2	2	23
8	2	2	2	2	2	2	2	2	2	2	2	22
9	3	3	3	3	3	3	3	3	3	3	3	33
10	1	1	1	1	1	1	1	1	1	1	1	11
11	2	2	2	1	2	2	2	3	2	2	2	22
12	2	2	2	2	2	2	3	2	2	2	2	23
13	2	2	2	2	2	3	3	3	2	2	2	25
14	1	1	1	1	1	5	1	1	1	1	1	15
15	2	2	2	2	2	2	2	2	2	2	2	22
16	1	1	1	1	1	2	2	2	1	2	2	16
17	2	2	2	2	2	3	2	2	1	1	1	20
18	2	2	2	2	2	4	2	2	2	2	2	24
19	2	2	2	2	2	2	2	2	2	2	2	22
20	2	2	2	2	2	4	2	2	2	2	2	24
21	1	1	1	1	1	1	1	1	1	1	1	11
22	2	2	1	2	2	2	2	2	2	2	2	21
23	1	1	1	1	1	2	1	1	1	1	1	12
24	2	2	2	2	2	3	2	2	3	3	3	26
25	2	2	2	2	2	4	2	2	2	2	2	24
26	2	2	2	2	2	2	2	2	2	2	2	22
27	2	2	2	2	2	2	2	2	2	2	2	22
28	2	2	2	2	2	2	2	2	2	2	2	22
29	3	3	3	2	2	2	4	2	2	2	3	28
30	1	1	1	1	1	2	1	1	1	1	1	12
31	3	3	3	3	3	3	3	3	3	3	3	33
32	2	2	2	2	2	2	2	2	2	2	3	23
33	1	1	1	1	1	5	1	1	1	1	1	15
34	2	2	2	2	2	2	2	2	2	2	2	22
35	2	2	2	2	2	3	3	2	2	2	2	24
36	3	3	3	3	3	3	3	3	3	3	3	33
37	2	2	2	2	2	4	3	2	2	2	2	25
38	1	1	1	1	1	5	1	1	1	1	1	15
39	2	2	2	2	2	2	2	2	2	2	2	22
40	2	2	2	2	2	4	2	2	2	2	2	24
41	2	2	2	2	2	2	2	3	3	3	3	26
42	4	3	4	3	3	3	3	3	3	3	3	35
43	1	1	1	1	1	5	1	1	1	1	2	16
44	1	1	2	1	2	4	2	1	2	1	1	18
45	2	2	2	2	2	2	2	2	2	2	2	22
46	2	2	2	2	2	2	2	2	2	2	2	22
47	1	1	1	1	1	5	1	1	1	1	1	15
48	2	2	3	3	3	3	3	3	3	3	2	30
49	2	2	2	2	2	4	2	2	2	2	2	24
50	1	2	2	2	2	4	2	1	1	1	1	19
51	2	2	2	2	2	2	2	2	2	2	2	22
52	2	2	2	2	2	4	2	2	2	2	2	24
53	1	1	1	1	1	1	2	1	1	1	1	12
54	2	2	2	2	2	4	2	2	2	2	2	24
55	2	2	2	2	2	2	2	2	2	2	2	22
56	2	2	2	2	2	2	2	2	2	2	3	23
57	1	1	1	1	1	5	1	1	1	1	1	15
58	1	1	1	1	1	2	1	1	1	1	1	12
59	2	2	2	2	2	2	2	2	2	2	2	22
60	1	1	1	1	1	1	1	1	1	1	1	11
61	3	3	3	2	2	4	3	2	2	2	2	28
62	3	3	3	3	3	3	3	3	3	3	3	33
63	2	1	1	1	1	5	1	1	1	1	1	16
64	2	2	2	2	2	2	2	2	2	2	2	22
65	2	3	2	2	2	2	3	2	2	2	3	25
66	2	2	2	2	2	2	2	2	2	2	2	22
67	1	2	2	2	2	2	2	2	2	2	2	21
68	1	1	1	1	1	1	1	1	1	1	1	11
69	2	2	2	2	2	2	2	2	2	2	2	22
70	2	2	2	2	2	2	2	2	2	2	2	22
71	1	1	1	1	1	3	1	1	1	1	1	13
72	1	1	1	1	1	1	1	1	1	1	1	11
73	2	2	2	2	2	2	2	2	2	2	2	22
74	1	1	1	1	1	1	2	1	1	1	1	12
75	1	2	1	1	1	5	1	1	1	1	1	16
76	1	1	1	1	1	5	1	1	1	2	1	16
77	1	1	1	1	1	1	1	1	1	1	1	11
78	2	2	2	2	2	2	2	2	2	2	2	22
79	2	1	1	1	1	3	3	3	3	1	1	20
80	1	1	1	1	1	5	1	1	1	1	1	15
81	2	1	1	1	1	5	1	1	1	1	1	16
82	2	2	2	2	2	2	2	2	2	2	4	24
83	2	2	2	2	2	2	2	2	2	2	2	22
84	2	2	2	1	2	2	2	2	2	2	2	21
85	3	3	2	3	3	3	3	2	2	3	2	29
86	1	1	1	1	1	5	1	1	1	1	1	15
87	2	2	2	2	2	2	3	2	2	2	2	23
88	3	2	2	2	2	3	2	2	2	2	2	24
89	2	2	1	1	1	1	1	1	1	1	2	14
90	2	2	2	2	2	2	2	2	2	2	2	22
91	3	2	4	3	3	3	3	3	3	2	3	32
92	2	2	2	2	2	3	2	2	2	2	2	23
93	2	2	2	2	2	2	2	2	2	2	2	22
94	1	1	1	1	1	5	1	1	1	1	1	15
95	1	1	1	1	1	1	1	1	1	1	1	11
96	1	1	1	1	1	5	1	1	1	1	1	15
97	2	2	2	2	2	4	2	3	2	2	2	25
98	2	3	2	2	2	3	4	2	2	2	2	26
99	3	3	3	3	3	3	3	3	3	3	3	33
100	3	3	3	3	3	3	3	3	3	3	3	33
101	2	2	2	2	2	2	3	2	2	2	3	24
102	2	2	2	2	2	2	2	2	2	2	2	22
103	2	1	1	2	2	2	2	2	2	2	2	20
104	1	1	1	1	1	5	1	1	1	1	1	15
105	1	1	1	1	1	1	1	1	1	1	1	11
106	1	1	1	1	1	5	1	1	1	1	1	15
107	2	2	2	2	2	2	2	2	2	2	2	22
108	3	2	2	2	2	2	2	2	2	2	2	23
109	1	1	1	1	1	1	2	1	2	2	2	15
110	2	2	2	2	2	2	2	2	2	2	2	22
111	2	2	2	2	2	3	3	2	3	3	2	26
112	1	1	1	1	1	1	1	1	1	1	1	11
113	2	2	2	2	2	2	2	2	2	2	2	22
114	2	2	2	2	2	2	2	2	2	2	2	22
115	2	2	2	2	2	2	2	2	2	2	2	22
116	2	2	2	2	2	4	2	2	2	2	2	24
117	1	1	1	1	1	5	1	1	1	2	1	16
118	2	2	2	2	2	4	2	2	2	2	2	24
119	1	1	1	1	1	5	1	1	1	1	1	15
120	1	1	1	1	1	5	1	1	1	1	1	15
121	2	2	2	2	2	2	3	2	2	2	2	23
122	1	1	1	1	1	2	2	2	2	2	2	17
123	1	1	1	1	1	1	1	1	1	1	1	11
124	2	2	1	2	2	2	2	2	2	2	2	21
125	2	2	2	2	2	2	2	2	2	2	2	22
126	1	1	1	1	1	5	1	1	1	1	1	15
127	2	2	2	2	2	2	2	2	2	2	2	22
128	2	2	2	2	2	2	2	2	2	2	2	22
129	1	1	1	1	1	5	1	1	1	1	1	15
130	1	1	1	1	1	5	1	1	1	1	1	15
131	1	1	1	1	1	5	1	1	1	1	1	15
132	1	1	1	1	1	1	1	1	1	1	1	11
133	2	1	1	1	1	2	3	3	2	2	2	20
134	1	1	1	1	1	1	1	1	1	1	1	11
135	2	2	2	2	2	2	2	2	2	2	2	22
136	1	1	1	1	1	2	1	1	1	2	2	14
137	2	2	2	2	2	1	2	2	2	2	2	21
138	1	1	1	1	1	5	1	1	1	1	1	15
139	1	1	1	1	1	5	1	1	1	1	1	15
140	3	3	2	2	2	2	2	2	2	2	2	24
141	1	1	1	1	1	5	1	1	1	1	1	15
142	2	2	1	2	2	2	2	2	2	2	2	21
143	2	2	2	2	2	4	2	2	2	2	2	24
144	1	2	2	2	2	2	2	2	2	2	2	21
145	2	2	2	2	2	4	2	4	4	3	4	31
146	1	1	1	1	1	1	1	1	1	1	1	11
147	1	1	1	1	1	5	1	1	1	1	1	15
148	1	1	1	1	1	5	1	1	1	1	1	15
149	2	2	2	2	2	2	2	2	2	2	2	22
150	2	2	2	2	2	2	2	1	2	2	2	21
151	2	2	2	3	2	2	2	2	2	2	2	23
152	1	1	1	2	1	5	1	1	1	1	2	17
153	2	2	2	2	2	4	2	2	2	2	2	24
154	2	2	2	2	2	2	2	2	2	2	2	22
155	2	2	2	2	2	4	2	2	2	2	2	24
156	2	2	2	2	2	2	2	2	2	2	2	22
157	3	1	1	1	1	2	2	1	1	1	1	15
158	1	1	1	1	1	1	1	1	1	1	1	11
159	2	2	2	2	2	2	2	2	2	2	2	22
160	1	1	1	1	1	5	1	1	1	1	1	15
161	3	2	2	2	2	2	2	2	3	2	2	24
162	1	1	1	1	1	1	1	1	1	2	2	13
163	1	1	1	1	1	3	3	3	1	2	1	18
164	3	2	1	1	1	1	2	2	1	1	1	16
165	3	3	2	2	2	2	2	2	2	2	2	24
166	2	2	2	2	2	2	2	2	2	2	2	22
167	2	2	2	2	1	2	2	2	2	2	2	21
168	3	3	3	3	3	3	3	3	3	3	3	33
169	2	2	2	1	1	2	2	1	2	2	2	19
170	2	2	2	2	2	2	2	2	2	2	2	22
171	1	1	1	1	1	5	1	1	1	1	1	15
172	2	3	2	2	2	4	2	2	3	2	3	27
173	3	2	2	2	1	2	2	1	2	2	2	21
174	2	2	2	2	2	3	2	2	2	2	2	23
175	1	1	1	1	1	5	1	1	1	1	1	15
176	1	1	1	1	1	5	1	1	1	1	1	15
177	3	2	3	2	2	2	2	3	3	3	3	28
178	3	2	3	3	3	3	3	2	2	2	2	28
179	1	1	1	1	1	1	1	1	1	1	1	11
180	2	2	2	2	2	4	2	2	2	2	2	24
181	2	2	2	2	2	2	2	2	2	2	2	22
182	1	1	1	1	1	5	1	1	1	1	1	15
183	1	1	1	1	1	5	1	1	1	1	1	15
184	2	2	2	2	2	2	2	2	2	2	2	22
185	2	2	2	2	2	2	2	2	2	2	2	22
186	3	3	3	3	3	3	3	3	3	3	3	33
187	1	1	1	1	1	1	1	1	1	1	1	11
188	2	2	2	2	2	2	2	2	2	2	2	22
189	3	2	2	2	2	2	3	2	2	2	2	24
190	2	2	2	2	2	2	2	2	2	2	2	22
191	2	2	2	2	2	2	2	2	2	2	2	22
192	2	2	2	2	2	4	3	2	2	2	3	26
193	2	2	2	2	2	2	2	2	2	2	2	22
194	2	2	2	2	2	2	2	2	2	2	1	21
195	2	2	2	2	2	3	2	2	2	2	2	23
196	2	2	2	2	2	2	2	2	2	2	2	22
197	2	2	2	2	2	2	2	2	2	2	2	22
198	2	2	2	2	2	2	2	2	2	2	2	22
199	2	2	2	2	2	2	2	2	2	2	2	22
200	2	2	2	3	3	3	2	2	2	2	2	25
201	2	2	2	2	2	2	2	2	2	2	2	22
202	2	2	2	2	2	2	2	2	2	2	2	22
203	2	2	2	2	2	3	3	2	2	2	2	24
204	2	2	2	2	2	2	1	2	1	2	2	20
205	2	2	2	2	2	2	2	2	2	2	2	22
206	2	2	2	2	2	3	3	3	2	2	2	25
207	2	2	2	2	2	2	2	2	2	2	2	22
208	1	1	1	1	1	5	1	1	1	1	1	15
209	1	1	1	1	1	5	1	1	1	1	1	15
210	2	2	2	2	2	2	2	2	2	2	2	22
211	2	2	2	2	2	2	2	2	2	2	2	22
212	2	2	3	2	2	2	2	2	2	2	2	23
213	1	1	2	2	2	2	2	2	2	2	2	20
214	2	2	2	2	2	2	2	2	2	2	2	22
215	2	2	2	2	2	2	2	2	2	2	2	22
216	1	1	1	1	1	5	1	1	1	1	1	15
217	2	3	2	2	2	2	2	3	2	2	2	24
218	2	2	2	2	2	2	2	2	2	2	2	22
219	1	1	1	1	1	5	1	1	1	1	1	15
220	2	2	2	2	2	4	2	2	2	2	2	24
221	2	2	2	2	2	2	2	2	2	2	2	22
222	1	1	1	1	1	2	2	1	1	1	1	13
223	2	2	2	2	2	3	2	2	2	2	2	23
224	2	2	2	2	2	2	2	2	2	2	2	22
225	2	2	2	2	2	1	2	3	2	2	3	23
226	3	3	3	3	3	3	3	3	3	3	4	34
227	2	2	2	2	2	2	2	2	2	2	3	23
228	1	1	1	1	1	5	1	1	1	1	1	15
229	1	1	1	1	1	5	1	1	1	1	1	15
230	1	1	1	1	1	5	1	1	1	1	1	15
231	2	2	2	2	2	2	2	2	2	2	2	22
232	2	2	2	2	2	2	2	2	2	2	2	22
233	2	2	2	2	2	3	2	2	2	2	2	23
234	2	2	2	2	2	2	2	2	2	2	4	24
235	2	2	2	2	3	2	2	2	2	2	2	23
236	3	3	3	3	3	3	3	3	3	3	3	33
237	1	1	1	1	1	2	2	2	2	2	1	16
238	1	1	1	1	1	5	1	1	1	1	1	15
239	2	3	2	2	2	2	2	2	2	2	2	23
240	2	2	2	2	2	2	2	2	2	2	2	22
241	1	1	1	2	2	3	2	2	2	2	2	20
242	2	2	1	1	1	4	2	2	2	2	1	20
243	3	3	3	3	3	3	3	3	3	2	3	32
244	2	2	2	2	2	4	2	2	2	2	2	24
245	2	2	2	2	2	2	2	2	2	2	2	22
246	2	2	2	2	1	3	2	2	2	2	2	22
247	2	2	2	2	2	2	2	2	2	2	2	22
248	2	2	2	2	2	2	2	2	2	2	3	23
249	2	2	2	2	1	2	2	4	2	2	2	23
250	1	2	2	2	2	1	2	2	2	2	2	20
251	2	2	2	2	1	2	2	2	2	2	2	21
252	2	2	2	2	2	4	2	2	2	2	2	24
253	2	2	2	2	2	2	2	2	2	2	2	22
254	1	1	1	1	1	5	1	1	1	1	1	15
255	1	1	1	1	1	5	1	1	1	1	1	15
256	2	2	2	2	2	2	2	2	2	2	3	23
257	2	2	2	2	2	5	2	2	2	2	2	25
258	2	2	2	2	2	2	2	2	2	2	3	23
259	1	1	1	1	1	4	1	1	1	1	1	14
260	2	2	2	2	2	2	3	2	2	2	2	23
261	2	2	2	2	2	2	2	2	2	2	2	22
262	1	1	1	1	1	5	1	1	1	1	1	15
263	2	2	2	2	2	2	2	2	2	2	2	22
264	1	1	1	1	1	5	1	1	1	1	1	15
265	2	2	2	2	2	2	2	2	2	2	2	22
266	2	2	3	2	2	3	2	3	3	2	2	26
267	2	2	2	2	2	2	2	2	2	2	2	22
268	1	1	1	1	1	5	1	1	1	1	1	15
269	1	1	1	1	1	5	1	1	1	1	1	15
270	2	2	2	2	2	2	2	2	2	2	2	22
271	1	1	1	1	1	5	1	1	1	1	1	15
272	2	2	2	2	2	2	2	2	2	2	2	22
273	2	2	2	2	1	3	2	2	2	2	1	21
274	2	2	2	2	2	1	2	3	2	2	2	22
275	1	1	1	1	1	5	1	1	1	1	1	15
276	3	3	3	3	3	3	3	3	3	3	3	33
277	1	1	1	1	1	5	1	2	1	1	2	17
278	1	1	1	2	1	5	1	1	1	1	1	16
279	1	1	1	1	1	3	3	3	1	1	1	17
280	2	2	2	2	2	2	2	2	2	2	2	22
281	1	1	1	1	1	5	1	1	1	1	1	15
282	2	2	2	2	2	2	2	2	2	2	2	22
283	1	1	1	1	1	1	1	1	1	1	1	11
284	2	2	2	2	3	2	2	2	2	2	2	23
285	3	3	3	3	3	3	3	3	3	3	3	33
286	2	2	2	2	2	2	2	2	2	2	2	22
287	2	2	2	2	2	2	2	2	2	1	2	21
288	2	2	2	2	2	2	2	2	2	2	2	22
289	1	1	1	1	1	5	1	1	2	2	2	18
290	1	1	1	1	1	5	1	1	1	1	1	15
291	3	2	2	2	2	5	2	2	2	2	2	26
292	2	2	2	2	2	2	2	2	2	2	2	22
293	1	1	1	1	1	3	3	1	1	1	1	15
294	4	3	4	4	3	3	3	4	2	2	3	35
295	2	2	2	2	2	2	2	2	2	2	2	22
296	1	1	1	1	1	5	1	1	1	1	1	15
297	2	2	3	3	2	3	3	2	2	2	2	26
298	2	2	2	2	2	2	2	2	2	2	2	22
299	2	2	2	2	2	3	3	3	2	3	3	27
300	2	2	2	2	2	3	3	3	3	3	3	28
301	2	2	2	2	2	4	1	1	2	2	2	22
302	3	3	3	3	3	3	3	3	2	3	3	32
303	2	2	2	2	2	4	2	2	2	2	2	24
304	1	1	1	1	1	5	1	1	1	1	1	15
305	2	2	2	2	2	2	2	2	2	2	2	22
306	2	2	2	2	2	3	3	2	2	2	2	24
307	1	1	1	1	1	1	1	1	1	1	1	11
308	2	2	2	2	2	2	2	2	2	2	2	22
309	2	2	2	2	1	2	2	2	2	2	2	21
310	3	3	3	3	3	3	3	3	3	3	3	33
311	2	2	2	2	2	4	2	2	2	2	2	24
312	1	1	1	1	1	5	1	1	1	1	1	15
313	1	1	1	1	1	2	2	2	2	2	2	17
314	2	2	2	2	2	4	2	2	2	2	2	24
315	1	1	2	2	2	2	2	2	2	2	2	20
316	2	2	2	2	2	3	3	3	3	3	3	28
317	2	2	2	2	2	2	2	2	2	2	2	22
318	3	3	2	2	2	2	3	2	2	2	3	26
319	3	3	1	1	1	5	1	1	1	1	1	19
320	3	3	3	3	3	3	3	3	3	3	3	33
321	2	2	2	3	2	3	3	2	2	2	2	25
322	3	3	3	3	3	3	3	3	3	3	3	33
323	2	2	2	2	2	3	4	2	4	2	2	27
324	3	3	3	2	3	3	3	3	3	3	3	32
325	2	2	2	2	2	4	2	2	2	2	2	24
326	1	1	1	1	1	2	2	2	2	2	2	17
327	1	2	3	2	2	2	3	2	2	2	2	23
328	1	2	2	2	2	4	2	2	2	2	2	23
329	1	1	1	1	1	5	1	1	1	1	1	15
330	1	1	1	1	1	1	1	1	1	1	1	11
331	3	3	3	3	3	3	3	3	3	3	3	33
332	2	3	3	3	3	5	1	1	1	1	1	24
333	2	2	2	2	1	2	3	2	2	2	2	22
334	2	2	2	2	2	2	2	2	3	2	3	24
335	2	3	2	2	2	2	2	3	3	2	2	25
336	2	2	2	2	2	2	2	2	2	2	2	22
337	2	2	2	2	2	4	2	3	3	2	2	26
338	2	2	2	2	2	3	2	2	3	2	3	25
339	3	2	3	2	2	2	2	2	2	2	3	25
340	1	1	1	1	1	5	1	1	1	1	1	15
341	1	1	1	1	1	5	1	2	2	1	1	17
342	2	2	1	1	1	5	1	1	1	1	1	17
343	3	3	3	3	3	3	3	3	3	3	3	33
344	1	1	1	1	2	3	1	1	1	1	1	14
345	3	2	1	1	1	2	1	1	1	1	3	17
346	1	1	1	1	1	2	1	1	1	1	1	12
347	2	2	2	2	2	2	2	2	2	2	2	22
348	1	1	1	1	1	1	1	1	1	1	1	11
349	2	3	2	2	2	3	3	3	3	3	2	28
350	1	1	1	1	1	5	1	1	1	1	1	15
351	2	2	2	2	2	3	2	2	2	2	2	23
352	2	2	2	2	2	2	2	2	2	2	2	22
353	1	1	1	1	1	1	1	1	1	1	1	11
354	1	1	1	1	1	5	1	1	1	1	1	15
355	2	2	1	2	2	2	2	2	2	2	2	21
356	2	2	2	2	2	2	2	2	2	2	2	22
357	2	2	2	2	2	4	2	2	2	2	2	24
358	2	2	2	2	2	3	1	2	2	2	2	22
359	1	1	1	1	1	1	1	1	1	1	1	11
360	2	2	2	2	2	2	2	2	2	2	2	22
361	2	2	2	2	2	2	2	2	3	2	3	24
362	1	1	1	1	1	2	2	1	1	1	1	13
363	2	2	1	2	2	2	2	2	2	2	2	21
364	2	3	3	2	1	3	3	2	2	1	2	24
365	1	1	2	1	1	5	1	1	1	1	1	16
366	1	2	1	1	1	1	2	1	1	1	1	13
367	1	1	1	1	1	5	1	1	1	1	1	15
368	2	2	2	1	1	2	2	2	2	2	2	20
369	1	1	1	1	1	5	1	1	1	1	1	15
370	1	1	1	1	1	1	1	1	1	1	1	11
371	2	2	2	2	2	2	2	2	2	2	3	23
372	2	2	2	2	2	2	2	2	2	2	2	22
373	2	2	2	2	2	2	2	2	2	2	2	22
374	1	1	1	1	1	1	1	1	1	1	1	11
375	1	1	1	1	1	5	1	1	1	1	1	15
376	2	2	2	2	2	2	2	2	2	2	2	22
377	2	2	2	2	2	5	2	2	2	2	2	25
378	2	2	2	2	2	4	1	1	1	1	1	19
379	2	2	2	2	2	2	2	2	2	2	2	22
380	2	2	2	2	2	2	1	1	1	1	1	17
381	3	2	2	2	3	2	3	2	2	2	3	26
382	2	2	2	2	2	2	2	2	2	2	2	22
383	2	2	2	2	2	4	2	2	2	2	3	25
384	2	3	2	2	2	2	2	2	2	2	2	23
385	1	1	1	1	1	1	1	1	1	1	1	11
386	1	1	1	1	1	2	1	1	1	1	1	12
387	2	2	2	2	2	2	2	2	2	2	2	22
388	3	3	3	3	3	3	3	3	3	3	3	33
389	3	2	2	2	2	2	2	2	2	2	2	23
390	2	1	1	1	1	2	1	1	1	1	1	13
391	3	3	3	2	2	3	3	3	3	3	3	31
392	2	2	2	2	2	2	2	2	2	2	2	22
393	2	2	2	2	2	2	1	2	2	2	2	21
394	2	2	2	2	2	2	2	2	2	2	2	22
395	2	2	2	2	2	2	2	2	2	2	2	22
396	2	2	2	2	2	2	2	2	2	2	2	22
397	2	2	2	2	2	4	2	2	2	2	2	24
398	2	2	2	2	2	2	2	2	2	2	3	23
399	4	3	2	2	2	4	3	2	3	3	3	31
400	2	2	2	2	2	2	2	2	2	2	2	22
401	2	2	2	2	2	3	2	2	2	2	2	23
402	1	1	1	1	1	1	1	1	1	1	1	11
403	2	2	2	2	2	2	2	2	2	2	2	22
404	1	2	3	2	2	3	2	2	2	2	2	23
405	1	1	1	1	1	5	1	1	1	1	1	15
406	1	1	1	1	1	1	2	1	1	1	1	12
407	2	2	2	2	2	2	2	2	2	2	2	22
408	1	1	1	1	1	1	1	1	1	1	1	11
409	2	2	2	2	2	2	2	2	2	2	2	22
410	1	1	1	1	1	5	1	1	1	1	1	15
411	1	1	1	1	1	2	2	1	1	1	1	13
412	2	2	1	2	1	5	1	1	1	2	1	19
413	2	3	1	1	3	3	3	3	3	3	5	30
414	2	2	2	2	2	4	2	2	2	2	2	24
415	1	1	1	1	1	1	1	1	1	1	1	11
416	1	1	1	1	1	1	1	2	2	1	1	13
417	2	2	2	2	2	3	2	2	2	2	2	23
418	3	2	2	2	2	2	2	2	2	2	2	23
419	2	2	2	2	2	3	3	3	3	3	3	28
420	2	2	2	2	2	2	2	2	2	2	2	22
421	2	3	2	2	2	2	2	2	2	3	3	25
422	1	2	1	1	1	2	2	2	2	2	2	18
423	1	1	1	1	1	5	4	1	1	1	1	18
424	3	3	3	2	2	4	3	2	2	1	3	28
425	2	2	2	2	2	2	2	2	2	2	1	21
426	2	2	2	2	2	2	2	2	2	2	2	22
427	2	2	2	2	2	4	2	2	2	2	2	24
428	2	2	2	2	2	3	3	3	3	3	3	28
429	1	1	1	1	1	5	1	1	1	1	1	15
430	2	2	2	2	2	4	2	2	2	2	2	24
431	2	2	2	2	3	2	2	2	2	2	2	23
432	1	1	1	1	1	1	1	1	1	1	1	11
433	2	2	2	2	2	2	2	2	2	2	2	22
434	2	3	3	3	3	4	3	2	2	3	4	32
435	1	1	1	1	1	1	1	1	1	1	1	11
436	3	2	2	2	2	2	3	2	2	2	2	24
437	2	2	2	2	2	4	2	2	2	2	2	24
438	1	1	1	1	1	1	1	1	1	1	1	11
439	3	3	3	3	3	3	3	3	3	3	3	33
440	1	1	1	1	1	5	1	1	1	1	1	15
441	2	2	2	2	2	4	2	2	2	2	2	24
442	1	2	2	2	2	2	2	2	2	2	2	21
443	1	1	1	1	1	5	1	1	1	1	1	15
444	2	2	2	2	2	2	2	2	2	2	2	22
445	1	1	1	1	1	1	1	1	2	1	1	12
446	2	2	2	2	2	3	3	2	2	2	2	24
447	2	2	2	2	2	2	2	2	2	2	2	22
448	1	1	1	1	1	2	2	2	2	2	3	18
449	2	2	2	2	2	2	2	2	2	2	2	22
450	2	2	2	3	2	3	2	2	2	2	2	24
451	3	3	3	3	3	3	3	3	3	3	3	33
452	2	2	2	2	2	4	2	2	2	2	2	24
453	3	2	2	2	2	2	2	2	2	2	2	23
454	3	3	3	3	3	3	3	3	3	3	3	33
455	1	1	1	1	1	2	2	2	2	2	2	17
456	1	1	1	1	1	5	1	1	1	1	1	15
457	1	1	1	1	1	2	2	1	1	1	1	13
458	1	1	1	1	1	5	1	1	1	1	1	15
459	2	2	2	2	2	2	2	2	2	2	2	22
460	2	3	2	2	2	3	3	3	3	3	3	29
461	2	2	2	2	2	2	2	2	2	2	2	22
462	2	1	1	1	1	5	1	1	1	1	1	16
463	2	2	2	2	2	4	1	1	1	1	1	19
464	2	2	2	2	2	4	1	1	1	1	1	19
465	2	2	2	2	2	3	2	2	2	2	2	23
466	3	3	3	2	2	2	3	3	2	2	3	28
467	1	1	1	1	1	5	1	1	1	1	1	15
468	1	1	1	1	1	5	1	1	1	1	1	15
469	1	1	1	1	1	5	1	1	1	1	1	15
470	1	1	1	1	1	1	1	1	1	1	1	11
471	2	2	2	2	2	2	2	2	2	2	2	22
472	2	2	2	2	2	2	2	2	2	2	2	22
473	3	3	3	3	3	3	3	3	3	3	3	33
474	2	2	2	2	2	2	2	2	2	2	2	22
475	4	1	1	1	2	4	1	2	1	1	1	19
476	2	2	2	2	2	2	2	2	2	2	2	22
477	2	1	1	1	1	1	2	2	2	2	2	17
478	3	3	2	2	2	4	2	3	3	2	2	28
479	2	2	2	2	2	2	2	2	2	2	2	22
480	3	3	2	2	2	4	2	2	3	2	2	27
481	2	2	2	2	2	2	2	2	2	2	2	22
482	1	1	1	1	1	1	1	1	1	1	1	11
483	1	2	2	5	5	5	2	1	1	2	1	27
484	1	1	1	1	1	1	1	1	1	1	1	11
485	2	2	2	2	2	2	2	2	2	2	2	22
486	3	3	3	3	3	3	3	2	2	2	3	30
487	1	1	1	1	1	2	2	2	2	2	2	17
488	2	2	2	2	2	2	2	2	2	2	2	22
489	2	2	2	1	1	5	1	1	1	1	1	18
490	2	2	2	2	2	2	2	2	2	2	2	22
491	1	1	1	1	1	5	1	1	1	2	1	16
492	2	1	1	1	1	5	1	1	1	1	1	16
493	2	2	2	2	2	2	2	2	2	2	2	22
494	2	2	2	2	2	2	2	2	2	2	2	22
495	3	3	3	3	3	3	3	3	3	2	3	32
496	2	2	2	2	2	2	2	2	3	2	2	23
497	2	2	2	2	2	4	2	2	2	2	2	24
498	1	1	1	1	1	5	1	1	1	1	1	15
499	2	2	2	2	2	2	2	2	2	2	2	22
500	2	2	2	2	2	2	2	2	2	2	2	22
501	2	2	2	2	2	4	2	2	2	2	2	24
502	2	2	2	2	2	2	3	2	2	2	3	24
503	2	1	1	1	1	1	2	2	2	2	2	17
504	2	2	2	2	2	2	2	2	2	2	2	22
505	1	1	1	1	2	2	2	2	2	2	2	18
506	1	1	1	1	1	1	1	1	1	1	1	11
507	1	1	1	1	2	3	3	3	3	3	3	24
508	1	2	1	1	1	1	1	1	1	1	2	13
509	2	2	2	2	2	2	2	2	1	1	1	19
510	3	3	2	2	2	4	2	2	2	3	3	28
511	3	3	3	3	3	3	3	3	3	3	3	33
512	2	2	2	2	2	2	2	2	2	2	2	22
513	3	3	3	3	3	3	3	3	3	3	3	33
514	2	2	2	2	2	2	2	2	2	2	2	22
515	2	2	2	2	2	4	2	2	2	2	2	24
516	2	2	2	2	2	3	2	2	2	2	2	23
517	1	2	2	2	2	4	2	3	2	2	2	24
518	2	2	2	2	2	2	2	2	2	2	2	22
519	3	3	3	3	3	3	3	3	3	3	3	33
520	2	2	2	2	2	4	2	2	2	2	2	24
521	1	2	1	2	1	5	2	2	2	1	1	20
522	2	2	2	2	2	2	2	2	2	2	3	23
523	2	2	2	2	2	2	2	2	2	2	2	22
524	2	2	2	2	2	2	2	2	2	2	2	22
525	1	1	1	1	1	5	1	1	1	1	1	15
526	2	2	2	2	2	3	2	2	2	2	2	23
527	2	2	2	2	2	3	2	2	1	1	1	20
528	2	2	2	2	2	2	2	2	2	2	2	22
529	1	1	1	1	1	5	1	1	2	1	1	16
530	2	4	4	3	3	3	3	2	2	2	2	30
531	1	1	1	2	2	2	2	2	2	2	2	19
532	2	2	2	2	2	2	2	2	2	2	3	23
533	1	1	1	1	1	2	1	1	1	1	1	12
534	1	1	1	1	1	5	1	1	1	1	2	16
535	2	3	3	2	2	2	2	2	2	2	4	26
536	2	2	2	2	2	2	2	2	2	2	2	22
537	2	2	2	2	2	2	2	2	2	2	2	22
538	2	2	2	2	2	2	2	2	2	2	2	22
539	2	2	2	2	2	2	2	2	2	2	2	22
540	2	2	2	2	2	2	2	2	2	2	2	22
541	2	2	2	2	2	3	2	2	2	2	2	23
542	3	3	3	2	2	2	4	2	2	2	4	29
543	1	1	1	1	1	5	1	1	1	1	1	15
544	1	1	1	1	1	5	1	1	1	1	1	15
545	2	2	2	2	2	2	2	2	2	2	2	22
546	2	2	2	2	2	2	2	2	2	2	2	22
547	1	1	1	1	1	1	1	1	1	1	1	11
548	2	2	2	2	2	2	2	2	2	2	2	22
549	2	2	2	2	1	5	1	1	2	2	3	23
550	2	3	2	1	2	2	3	2	2	1	2	22
551	1	1	1	1	1	1	1	1	1	1	1	11
552	2	2	1	2	1	5	2	1	2	1	2	21
553	1	1	1	1	1	5	1	1	1	1	1	15
554	2	2	2	2	2	4	2	2	2	2	2	24
555	1	1	1	1	1	5	1	1	1	1	1	15
556	1	1	1	1	1	5	1	1	1	1	1	15
557	2	3	3	3	3	3	3	3	3	3	3	32
558	3	3	3	3	3	3	3	3	3	1	1	29
559	2	2	2	2	2	3	2	2	2	2	2	23
560	2	2	2	2	2	4	2	2	2	2	2	24
561	2	2	2	2	2	2	2	2	2	2	2	22
562	2	2	2	2	2	4	2	2	2	2	2	24
563	1	1	1	1	2	5	2	2	1	1	1	18
564	1	1	1	1	1	2	2	2	2	2	2	17
565	2	2	2	2	2	3	3	1	2	2	2	23
566	2	2	3	3	3	3	3	3	3	3	3	31
567	1	1	1	1	1	5	1	1	1	1	1	15
568	2	3	2	2	2	2	2	2	2	2	2	23
569	1	1	1	1	1	5	1	1	1	1	1	15
570	2	2	2	2	2	3	3	3	3	3	3	28
571	2	2	2	2	2	2	2	2	2	2	2	22
572	1	1	1	1	1	5	1	1	1	1	1	15
573	1	1	1	1	1	5	1	1	1	1	1	15
574	1	1	1	1	1	2	2	2	2	2	2	17
575	1	1	1	1	1	5	1	1	1	1	1	15
576	1	1	1	1	1	2	2	2	2	2	2	17
577	1	2	2	2	2	3	3	3	2	1	1	22
578	1	1	1	1	1	5	1	1	1	1	1	15
579	2	2	2	2	2	2	2	2	2	2	2	22
580	2	2	3	2	2	4	2	2	2	2	2	25
581	2	2	2	2	2	3	3	3	2	2	2	25
582	2	2	2	2	2	2	2	2	2	2	2	22
583	1	1	1	1	1	1	1	1	1	1	1	11
584	2	2	2	2	2	4	2	2	2	2	2	24
585	3	3	3	3	3	3	4	3	3	3	3	34
586	2	2	2	2	2	2	2	2	2	2	2	22
587	1	1	1	1	1	5	1	1	1	1	1	15
588	2	2	2	2	2	4	2	2	2	2	2	24
589	3	2	2	3	2	4	2	3	3	3	2	29
590	3	3	3	2	2	1	3	2	3	2	3	27
591	1	1	1	1	1	5	1	1	1	1	1	15
592	2	2	2	2	2	2	2	2	2	2	2	22
593	2	2	2	2	2	2	2	2	2	2	2	22
594	1	1	1	1	1	5	1	1	1	1	1	15
595	1	1	1	1	1	1	1	1	1	1	1	11
596	3	2	2	2	2	2	2	2	2	2	2	23
597	1	1	1	1	1	3	3	2	2	2	2	19
598	2	2	2	2	2	2	2	2	2	2	2	22
599	2	2	2	2	2	2	2	2	2	2	2	22
600	1	1	1	1	1	5	1	1	1	1	1	15
601	2	2	3	2	2	2	2	2	2	3	3	25
602	1	1	1	1	1	5	1	1	1	1	1	15
603	2	2	2	2	2	2	2	2	2	2	2	22
604	2	3	2	3	2	4	2	2	2	2	2	26
605	1	1	1	1	2	4	2	2	2	2	2	20
606	2	2	2	2	2	1	2	2	2	2	2	21
