# Supplementary material for: Clinical nurse’s knowledge, attitude, and practice regarding the Intrinsic Capacity of the aged: A cross-sectional study
Source: PLoS One. 2026 Mar 19;21(3):e0330471. doi: 10.1371/journal.pone.0330471 (PMC13001941; doi:10.1371/journal.pone.0330471)
Supplement: S3 File — (ZIP) [file pone.0330471.s003.zip › Supporting Information_all minimal dataset/Dataset4_The result data of Table 4 .xlsx]

## Sheet: 1
Number	X1	X2	X3	X4	X5	X6	X7	X8	X9	X10	X11	X12	X13	X14	X15	X16	Practice
1	4	2	4	4	4	4	4	4	2	2	2	2	4	3	3	3	51
2	2	2	3	3	3	4	3	3	3	3	3	3	2	2	2	3	44
3	1	5	1	1	1	1	1	1	1	1	1	1	3	1	1	1	22
4	1	2	1	1	1	1	1	1	1	1	1	1	5	5	5	1	29
5	2	2	1	1	1	1	1	1	1	1	1	1	4	2	2	3	25
6	2	1	2	2	2	2	2	2	2	2	2	2	1	1	1	2	28
7	3	3	3	2	2	2	2	2	2	2	2	2	2	2	2	2	35
8	2	4	2	2	2	2	2	2	2	2	2	2	2	2	2	2	34
9	3	3	3	3	3	3	3	3	3	3	3	3	3	3	3	3	48
10	1	1	1	1	1	1	1	1	1	1	1	1	1	1	1	1	16
11	2	2	3	2	3	2	2	2	2	2	2	2	3	3	2	2	36
12	3	2	3	3	3	3	3	3	3	3	3	3	2	2	2	3	44
13	1	2	3	3	3	3	3	3	3	3	3	3	3	3	3	3	45
14	1	1	1	1	1	1	1	2	1	1	2	1	1	1	1	1	18
15	1	2	2	2	2	2	2	2	2	2	3	2	3	2	2	2	33
16	2	2	5	3	2	2	1	1	2	2	1	2	2	2	2	2	33
17	2	2	2	2	2	2	2	2	2	2	2	2	3	3	2	2	34
18	2	2	1	1	1	1	1	1	2	2	1	1	2	2	2	2	24
19	2	2	2	2	2	2	2	2	2	2	2	2	2	2	2	2	32
20	2	2	4	3	2	2	2	3	1	2	2	3	3	3	3	2	39
21	1	1	1	1	1	1	1	1	1	1	1	1	1	1	1	1	16
22	2	2	3	2	2	3	2	2	2	2	2	2	2	2	2	1	33
23	1	1	1	1	1	1	1	1	1	2	1	1	2	1	1	2	19
24	3	3	3	3	3	3	3	3	3	3	3	3	3	3	3	2	47
25	2	4	2	2	2	2	2	2	2	2	2	2	4	4	4	2	40
26	2	2	4	3	2	2	2	2	2	3	3	3	3	3	3	3	42
27	2	2	3	2	2	2	2	2	2	2	2	2	2	2	2	3	34
28	2	2	2	2	2	2	2	2	3	2	3	3	3	2	3	2	37
29	3	4	2	2	2	2	2	2	2	2	2	2	2	2	2	2	35
30	1	2	1	1	1	1	1	1	1	1	1	1	2	2	2	1	20
31	3	3	3	3	3	3	3	3	3	3	3	3	3	3	3	3	48
32	2	2	2	2	2	2	2	2	2	2	2	2	2	2	2	2	32
33	2	2	2	2	2	2	2	2	2	2	2	2	2	2	2	3	33
34	2	2	2	2	2	2	2	2	2	2	2	2	2	2	2	2	32
35	2	3	2	2	2	2	2	2	2	2	2	2	2	2	2	2	33
36	3	3	3	3	3	3	3	3	3	3	3	3	3	3	3	3	48
37	2	2	3	2	2	2	2	2	2	2	2	2	2	2	2	2	33
38	1	1	1	1	1	1	1	1	1	1	1	1	1	2	2	1	18
39	3	2	2	2	2	2	2	2	2	2	2	2	2	2	2	3	34
40	3	3	2	2	2	2	2	2	2	3	3	3	3	3	4	3	42
41	3	3	3	3	3	3	3	3	3	3	3	3	3	3	3	3	48
42	3	3	3	3	3	3	3	3	3	3	3	3	3	3	3	3	48
43	2	1	1	1	1	1	1	1	1	2	2	2	1	1	2	3	23
44	1	3	1	2	1	1	2	2	1	1	2	2	5	5	3	2	34
45	2	2	2	2	2	2	2	2	2	2	2	2	2	2	2	2	32
46	2	2	2	2	2	2	2	2	2	2	2	2	2	2	2	2	32
47	1	5	1	1	1	1	1	1	1	1	1	1	5	5	5	1	32
48	2	2	2	2	2	2	3	3	3	3	3	3	3	3	3	2	41
49	2	2	2	2	2	2	2	2	2	2	2	2	3	3	3	2	35
50	1	2	2	2	2	2	2	2	2	2	2	2	2	2	2	2	31
51	2	2	2	2	2	2	2	2	2	2	2	2	2	2	2	2	32
52	2	2	2	2	2	2	2	2	2	2	2	2	2	2	2	2	32
53	2	2	3	2	2	1	2	2	1	1	1	2	2	2	2	1	28
54	2	2	2	2	2	2	2	2	2	2	2	2	3	2	2	2	33
55	2	2	2	2	2	2	2	2	2	1	2	2	2	2	2	2	31
56	2	2	2	2	2	2	3	2	3	2	2	2	2	2	2	2	34
57	1	1	1	3	2	2	2	2	2	2	2	2	2	2	2	1	29
58	1	2	1	1	1	1	1	1	1	1	1	1	2	2	2	1	20
59	3	3	3	3	3	3	3	3	3	3	3	3	3	2	2	3	46
60	1	1	1	1	1	1	1	1	1	1	1	1	1	1	1	1	16
61	2	3	3	3	5	2	3	2	2	2	2	2	4	3	3	1	42
62	3	3	3	3	3	3	3	3	3	3	3	3	3	3	3	3	48
63	3	2	3	1	2	2	2	2	2	2	2	2	2	2	2	2	33
64	2	2	2	2	2	2	2	2	2	2	2	2	2	2	2	2	32
65	3	3	3	1	1	2	2	1	3	2	3	3	4	2	2	3	38
66	4	2	2	2	2	2	2	2	2	2	2	2	2	2	2	2	34
67	2	2	2	2	2	2	2	2	2	2	2	2	3	2	2	2	33
68	1	1	1	1	1	1	1	1	3	3	2	3	1	1	1	1	23
69	3	4	3	3	3	2	2	3	2	2	3	2	2	2	2	3	41
70	2	2	2	2	2	2	2	2	2	2	2	3	2	2	2	2	33
71	1	2	1	1	1	1	1	1	1	1	1	1	1	1	1	1	17
72	1	1	1	1	1	1	1	1	1	1	1	1	1	1	1	1	16
73	2	2	3	3	3	3	3	3	3	3	3	3	2	2	2	3	43
74	1	2	1	1	1	1	1	1	1	1	1	1	1	1	1	1	17
75	1	2	1	1	1	2	1	1	1	1	1	1	2	2	2	2	22
76	1	5	1	1	1	1	1	1	1	1	1	1	5	5	5	1	32
77	3	1	3	3	3	3	3	3	3	3	3	3	3	3	3	3	46
78	1	2	2	2	2	2	2	2	2	2	2	2	2	2	2	2	31
79	2	3	2	2	2	2	2	2	2	2	2	2	3	3	3	2	36
80	1	5	1	1	1	1	1	1	1	1	1	1	5	5	5	1	32
81	3	1	2	2	2	2	2	2	2	2	2	2	4	2	3	2	35
82	4	2	4	3	3	3	3	3	3	3	3	3	3	3	3	3	49
83	2	2	2	2	2	2	2	2	2	2	2	2	2	2	2	2	32
84	2	2	2	2	2	2	2	2	2	2	2	2	2	2	2	2	32
85	3	4	3	2	2	3	2	3	3	3	3	3	3	3	3	2	45
86	2	3	2	2	2	2	2	2	2	2	2	2	3	4	5	3	40
87	2	2	2	2	2	2	2	2	2	2	2	2	2	2	2	2	32
88	2	2	3	2	2	2	2	1	1	1	1	1	1	1	2	2	26
89	1	2	2	1	1	1	1	1	1	1	1	1	1	2	2	2	21
90	2	2	3	3	3	3	3	3	3	3	3	3	2	2	2	3	43
91	3	3	3	3	3	3	3	3	3	3	3	3	3	3	3	3	48
92	2	3	3	3	3	2	2	2	2	2	2	2	2	2	2	2	36
93	2	2	2	2	2	2	2	2	2	2	2	2	2	2	2	1	31
94	1	1	1	1	1	1	1	1	1	1	1	1	1	1	1	1	16
95	1	1	1	1	1	1	1	1	1	1	1	1	1	1	1	1	16
96	3	1	2	2	2	2	2	2	2	2	2	2	1	1	1	2	29
97	2	4	2	2	2	2	2	2	2	2	2	3	3	4	4	2	40
98	2	2	2	2	2	2	2	2	2	2	2	2	3	3	3	2	35
99	2	3	3	3	3	3	3	3	3	3	3	3	3	3	3	3	47
100	5	3	5	5	5	5	5	5	5	5	5	5	3	3	3	5	72
101	3	3	2	2	2	2	2	3	3	2	2	3	3	2	2	2	38
102	1	2	2	2	2	2	2	2	2	2	2	2	2	2	2	2	31
103	3	2	3	2	2	2	2	3	2	2	2	2	2	2	2	2	35
104	3	3	3	3	3	3	3	3	3	3	3	3	3	3	3	2	47
105	3	3	3	3	3	3	3	3	2	2	3	3	3	3	3	3	46
106	2	2	5	1	1	1	1	1	1	1	1	1	2	1	2	5	28
107	2	2	2	2	2	2	2	2	2	2	2	2	2	2	2	2	32
108	1	2	3	2	2	2	2	2	2	2	2	2	2	2	2	2	32
109	2	2	2	2	2	2	2	2	2	2	2	2	2	2	2	2	32
110	1	2	3	3	1	2	2	2	2	2	2	1	2	2	2	3	32
111	1	3	3	2	2	2	2	2	2	2	2	2	3	3	3	2	36
112	2	1	2	2	2	2	2	2	2	2	2	2	1	1	1	2	28
113	1	2	2	2	2	2	2	2	2	2	2	2	2	2	2	2	31
114	3	2	2	2	3	3	3	2	2	3	2	3	2	2	2	2	38
115	2	2	2	2	2	2	2	2	2	2	2	2	2	2	2	2	32
116	2	2	3	3	3	3	2	2	3	2	3	3	2	2	3	3	41
117	1	1	1	1	1	1	1	1	1	1	1	1	1	1	1	1	16
118	1	1	1	1	1	1	1	1	1	1	1	1	1	1	1	1	16
119	3	2	3	2	2	2	2	2	2	2	2	2	4	2	2	2	36
120	3	1	2	1	1	1	1	1	1	1	1	2	1	1	1	2	21
121	2	2	2	2	2	2	2	2	2	2	2	2	2	2	2	2	32
122	1	2	3	2	2	2	2	2	2	2	2	2	2	2	2	2	32
123	1	1	1	1	1	1	1	1	1	1	1	1	1	1	1	1	16
124	2	2	2	2	2	2	2	2	2	2	2	2	2	2	2	2	32
125	2	2	2	2	2	2	2	2	2	2	2	2	2	1	1	1	29
126	1	1	1	1	1	1	1	1	1	1	1	1	5	5	5	1	28
127	2	2	3	3	3	3	3	3	3	3	3	3	2	2	2	3	43
128	2	2	2	2	2	2	2	2	2	2	2	2	2	2	2	2	32
129	1	2	3	4	1	2	2	1	4	1	1	2	4	5	4	3	40
130	1	1	1	1	1	1	1	1	1	1	1	1	1	1	1	1	16
131	1	2	2	2	2	2	2	2	2	2	2	2	2	2	2	2	31
132	3	1	1	1	1	1	1	1	1	1	1	1	1	1	1	3	20
133	2	4	2	2	2	2	2	2	2	2	2	2	4	4	4	2	40
134	1	1	1	1	1	1	1	1	1	1	1	1	1	1	1	1	16
135	2	2	2	2	2	2	2	2	2	2	2	2	2	2	2	2	32
136	4	3	3	3	3	2	2	2	2	4	3	1	4	3	5	2	46
137	2	1	2	2	2	2	2	2	2	2	2	1	2	2	2	2	30
138	2	2	2	2	2	2	2	2	2	2	3	3	2	3	2	2	35
139	1	5	1	1	1	1	1	1	1	1	1	1	1	1	1	1	20
140	2	2	2	2	2	2	2	2	2	2	2	2	2	2	2	2	32
141	2	5	2	2	2	2	2	2	2	2	2	2	2	2	2	3	36
142	2	2	2	2	2	2	2	2	2	2	2	2	2	2	2	2	32
143	2	2	3	2	2	2	2	2	2	2	2	2	2	2	2	2	33
144	2	3	3	3	2	3	1	3	2	2	2	2	3	2	3	1	37
145	2	4	3	3	3	3	3	3	3	2	3	3	3	3	5	1	47
146	1	1	1	1	1	1	1	1	1	1	1	1	1	1	1	1	16
147	1	5	1	1	1	1	1	1	1	1	1	1	5	1	1	1	24
148	1	3	2	2	2	2	2	1	1	1	1	2	2	2	2	2	28
149	2	2	2	2	2	2	2	2	2	2	2	2	2	2	2	2	32
150	2	2	2	2	2	2	2	1	1	2	2	2	2	2	2	2	30
151	2	2	4	4	4	4	2	2	3	2	2	2	2	2	3	3	43
152	2	3	2	2	2	4	4	3	1	1	3	1	2	2	3	1	36
153	2	2	2	3	2	2	3	2	3	3	2	2	2	2	2	2	36
154	2	2	2	2	2	2	2	2	2	2	2	2	2	2	2	2	32
155	2	4	2	2	2	2	2	2	2	2	2	2	3	3	3	2	37
156	2	2	2	2	2	2	2	2	2	2	2	2	2	2	2	2	32
157	1	1	3	3	3	2	2	3	1	1	1	2	2	2	2	2	31
158	1	1	1	1	1	1	1	1	1	1	1	1	1	1	1	1	16
159	3	2	3	2	2	2	2	2	2	2	2	2	2	2	2	2	34
160	2	2	2	2	2	2	2	2	2	2	2	2	2	2	2	2	32
161	2	2	3	2	2	2	2	2	2	2	2	2	3	2	2	2	34
162	1	1	1	1	1	1	1	1	1	1	1	1	1	1	1	1	16
163	1	3	1	1	1	1	1	1	1	1	1	2	3	3	3	2	26
164	3	2	3	3	3	3	3	3	2	2	3	2	2	1	1	2	38
165	2	2	2	2	3	3	2	2	2	2	3	2	2	2	2	3	36
166	2	2	2	3	3	3	3	4	3	3	3	3	2	3	3	3	45
167	2	2	3	1	1	1	1	1	1	1	2	2	2	2	2	2	26
168	3	2	3	3	3	3	3	3	3	3	3	3	3	3	3	3	47
169	2	2	2	2	2	2	2	2	2	2	2	2	2	2	2	2	32
170	2	2	2	3	2	2	2	2	2	2	2	2	2	2	2	1	32
171	1	1	3	3	1	1	1	1	1	1	3	1	1	1	5	3	28
172	3	2	2	3	2	2	2	4	2	2	3	3	2	3	3	3	41
173	3	3	3	1	1	2	1	2	2	2	3	2	3	2	2	3	35
174	2	2	2	2	2	2	2	2	2	2	2	2	2	2	2	2	32
175	1	2	1	1	1	1	1	1	1	1	1	1	2	2	2	1	20
176	1	4	1	1	1	1	1	1	1	1	1	1	5	5	5	1	31
177	2	2	3	3	3	3	3	3	3	3	3	3	3	3	3	3	46
178	2	3	2	2	2	3	2	2	2	3	2	2	3	3	3	2	38
179	2	2	1	1	1	1	2	2	2	2	2	2	2	2	3	1	28
180	2	2	1	2	2	2	2	2	2	2	2	2	2	2	2	2	31
181	2	2	2	2	2	2	2	2	2	2	2	2	2	2	2	2	32
182	1	5	1	1	1	1	1	1	1	1	2	3	1	1	1	1	23
183	1	1	1	1	1	1	1	1	1	1	1	1	1	1	1	1	16
184	2	2	2	2	2	2	2	2	2	2	2	2	2	2	2	2	32
185	2	2	2	2	2	2	2	2	2	2	2	2	2	2	2	2	32
186	3	3	3	3	3	3	3	3	3	3	3	3	3	3	3	3	48
187	1	1	1	1	1	1	1	1	1	1	1	1	1	1	1	1	16
188	2	2	2	2	2	2	2	2	2	2	2	2	2	2	2	1	31
189	3	3	3	2	2	2	2	2	2	2	3	3	3	3	3	3	41
190	2	2	2	2	2	3	2	2	2	2	2	2	2	2	2	2	33
191	2	2	2	2	2	2	2	2	2	2	3	3	2	3	2	3	36
192	2	2	2	2	2	2	2	2	2	2	2	2	2	2	2	2	32
193	3	2	3	2	2	2	2	2	2	2	2	2	2	2	2	2	34
194	1	2	2	2	2	3	3	1	1	3	3	3	3	2	1	1	33
195	2	3	3	2	2	2	2	2	2	2	2	2	3	3	3	3	38
196	2	2	2	2	2	2	2	2	2	2	2	2	2	2	2	2	32
197	2	1	2	3	2	2	2	2	2	2	2	2	2	2	2	2	32
198	2	2	2	2	2	2	2	2	2	2	2	2	2	2	2	2	32
199	3	2	2	2	2	2	2	2	2	2	2	2	2	2	2	2	33
200	2	3	2	2	2	2	2	2	4	4	3	4	4	4	2	2	44
201	2	2	2	2	2	2	2	2	2	2	2	2	2	2	2	2	32
202	2	2	2	2	2	2	2	2	2	2	2	2	2	2	2	2	32
203	2	4	3	2	2	2	2	2	2	2	2	2	2	2	2	3	36
204	2	2	3	5	5	5	5	5	5	5	5	5	2	2	2	3	61
205	2	2	2	2	2	2	2	2	2	2	2	2	2	2	2	2	32
206	1	2	3	3	2	1	1	1	1	1	1	1	2	2	2	4	28
207	3	2	3	3	3	3	3	3	3	3	3	3	2	2	2	3	44
208	1	2	1	1	1	1	1	2	1	1	1	1	2	2	2	1	21
209	1	1	2	2	2	1	1	1	1	1	1	1	1	1	1	1	19
210	2	2	2	2	2	2	2	2	2	2	2	2	2	2	2	2	32
211	2	2	2	2	2	2	2	2	2	2	2	2	2	2	2	2	32
212	2	2	2	2	2	2	2	2	2	2	2	2	2	2	2	2	32
213	2	2	1	1	1	1	1	1	1	1	1	1	2	2	2	2	22
214	2	2	2	2	2	2	2	2	2	2	2	2	2	2	2	2	32
215	3	2	3	1	1	1	1	1	1	1	1	1	2	2	2	2	25
216	1	5	1	1	1	1	1	1	1	1	1	1	5	5	5	1	32
217	2	2	2	2	2	2	2	2	2	2	2	3	3	2	2	2	34
218	2	2	1	1	1	1	1	1	1	1	1	1	2	2	2	2	22
219	1	5	1	1	1	1	1	1	1	1	1	1	5	5	5	1	32
220	2	2	2	2	2	2	2	2	2	2	2	2	2	2	2	2	32
221	2	2	2	2	2	2	2	2	2	2	2	2	2	2	2	2	32
222	1	5	1	1	1	1	1	1	1	1	1	1	2	2	2	1	23
223	2	2	3	3	3	3	3	3	3	3	3	3	3	3	2	3	45
224	2	2	2	2	2	2	2	2	2	2	2	2	2	2	2	2	32
225	3	2	3	3	3	3	3	3	2	2	3	2	3	3	4	3	45
226	3	3	3	3	3	3	3	3	3	3	3	3	3	3	3	2	47
227	3	2	2	3	2	2	2	3	3	3	3	2	2	2	2	2	38
228	1	1	1	1	1	1	1	1	1	1	1	1	1	1	1	1	16
229	1	1	1	1	1	1	1	1	1	1	1	1	1	1	1	1	16
230	1	5	1	1	1	1	1	1	1	1	1	1	5	5	5	1	32
231	2	4	2	2	2	2	2	2	2	2	2	2	2	2	2	2	34
232	2	2	2	2	2	2	2	2	2	2	2	2	2	2	2	2	32
233	2	3	2	2	2	2	2	2	2	2	2	2	3	3	3	2	36
234	2	2	3	2	2	2	2	2	2	2	2	2	2	2	2	2	33
235	1	2	2	2	2	2	2	2	2	2	2	3	2	2	2	3	33
236	3	3	5	5	5	2	3	5	5	5	5	3	3	3	3	5	63
237	3	2	3	3	2	1	1	1	1	1	1	1	2	2	2	2	28
238	1	1	3	2	2	2	1	3	2	2	2	1	4	1	2	2	31
239	2	2	2	2	2	2	2	2	2	2	2	2	2	2	2	2	32
240	3	2	3	2	2	2	2	2	2	2	2	2	2	2	2	2	34
241	3	3	5	4	4	4	5	5	5	5	5	4	3	3	3	5	66
242	1	5	1	1	1	1	1	1	1	1	1	1	5	5	5	1	32
243	3	3	3	3	3	3	3	3	3	3	3	3	3	3	3	3	48
244	2	4	2	2	2	2	2	2	2	2	2	2	4	4	4	2	40
245	3	3	3	3	2	2	2	3	3	3	3	3	3	2	2	3	43
246	2	2	2	2	2	2	2	2	2	2	2	2	3	2	2	2	33
247	2	2	2	2	2	2	2	3	2	2	3	3	2	2	2	2	35
248	2	2	2	2	2	2	2	2	2	2	2	2	2	2	2	3	33
249	3	2	3	2	2	2	3	2	2	2	2	4	2	2	2	1	36
250	2	3	2	2	1	3	3	3	2	1	2	2	2	2	3	2	35
251	2	2	2	2	2	2	2	2	2	2	2	1	2	2	2	2	31
252	2	2	3	3	2	3	3	3	4	3	3	3	3	3	3	3	46
253	2	2	2	2	2	2	2	2	2	2	2	2	2	2	2	2	32
254	1	5	1	1	1	1	1	1	1	1	1	1	1	1	1	1	20
255	1	4	1	1	1	1	1	1	1	1	1	1	1	1	1	1	19
256	2	2	2	2	2	2	2	2	2	2	2	2	3	2	2	2	33
257	2	5	1	1	1	1	1	1	1	1	1	1	2	2	2	1	24
258	3	2	3	3	3	3	3	3	3	3	3	3	2	2	2	3	44
259	1	2	1	1	1	1	1	1	1	1	1	1	2	2	2	2	21
260	3	2	3	2	2	2	2	3	2	2	3	2	2	2	2	2	36
261	2	2	2	2	2	2	2	2	2	2	2	2	2	2	2	2	32
262	1	5	1	2	2	2	2	2	2	2	2	2	5	5	5	1	41
263	2	2	2	2	2	2	2	2	2	2	2	2	2	2	2	2	32
264	1	2	1	1	1	1	2	1	1	1	1	1	2	1	1	1	19
265	2	2	2	2	2	2	2	2	2	2	2	2	2	2	2	2	32
266	2	3	2	2	2	2	2	2	1	2	2	2	3	2	2	2	33
267	3	2	3	3	3	2	2	3	2	2	2	2	2	2	2	2	37
268	1	3	1	1	1	1	2	1	2	1	2	1	5	2	2	2	28
269	2	2	2	2	3	3	2	3	2	2	2	1	5	5	5	2	43
270	2	2	2	2	2	2	2	2	2	2	2	2	2	2	2	2	32
271	1	5	1	1	1	1	1	1	1	1	1	1	5	5	5	1	32
272	2	2	2	2	2	2	2	2	2	2	2	2	2	2	2	2	32
273	2	2	2	2	2	3	3	3	3	2	2	3	2	2	2	3	38
274	2	1	2	2	2	2	2	2	2	2	2	2	2	2	3	2	32
275	2	2	1	1	2	2	2	2	2	2	2	2	2	2	2	1	29
276	3	3	3	3	3	3	3	3	3	3	3	3	3	3	3	3	48
277	1	2	1	1	2	1	1	2	2	3	1	1	2	2	2	2	26
278	2	2	2	2	2	2	2	2	1	1	1	1	2	2	2	2	28
279	1	5	1	1	1	1	1	1	1	1	1	1	3	5	3	1	28
280	2	2	2	2	2	2	2	2	2	2	2	2	2	2	2	2	32
281	2	2	1	2	1	1	1	1	1	2	2	2	2	1	1	1	23
282	2	2	2	2	2	2	2	2	2	2	2	2	2	2	2	2	32
283	1	1	1	3	1	1	1	1	1	1	1	1	1	1	1	1	18
284	2	2	2	2	2	2	2	2	2	2	2	3	2	2	2	3	34
285	2	3	2	3	2	2	2	3	3	3	3	2	3	3	3	2	41
286	2	2	2	2	2	2	2	2	2	2	2	2	2	2	2	2	32
287	1	2	2	3	2	2	2	2	2	2	1	2	2	2	2	2	31
288	2	2	2	2	2	2	2	2	2	2	2	2	2	2	2	2	32
289	2	4	1	1	2	2	2	2	2	2	3	1	5	5	5	1	40
290	1	1	1	1	1	1	1	1	1	1	2	1	1	1	1	2	18
291	2	2	2	2	2	2	2	2	2	2	2	2	2	2	2	2	32
292	2	2	3	3	2	2	2	2	2	2	2	2	2	3	3	2	36
293	1	3	1	1	1	1	1	1	1	1	1	1	3	2	2	1	22
294	2	2	3	3	2	2	2	2	2	2	2	2	3	2	2	2	35
295	2	2	2	2	2	2	2	2	2	2	2	2	2	2	2	2	32
296	1	5	1	1	1	1	1	1	1	1	1	1	2	2	2	1	23
297	2	2	2	2	2	2	2	2	2	2	2	2	3	3	2	2	34
298	2	2	2	2	3	2	2	2	2	2	2	2	2	2	2	2	33
299	2	2	3	3	3	3	3	3	3	3	3	3	2	2	2	3	43
300	3	3	3	1	2	2	2	3	2	1	3	4	3	3	3	3	41
301	3	4	2	2	2	2	2	2	2	2	2	2	1	4	4	1	37
302	3	3	3	4	3	2	2	3	3	2	2	3	3	2	3	3	44
303	1	2	2	2	2	2	2	2	2	2	2	2	2	2	2	2	31
304	1	5	1	1	1	1	1	1	1	1	1	1	1	1	1	2	21
305	2	2	2	2	2	2	2	2	2	2	2	2	2	2	2	2	32
306	3	3	2	3	3	2	2	2	3	3	2	3	3	2	2	3	41
307	1	1	1	1	1	1	1	1	1	1	1	1	1	1	1	1	16
308	2	2	2	2	2	2	2	2	2	2	2	3	1	2	2	2	32
309	2	2	2	2	2	2	2	2	2	2	2	2	4	2	2	2	34
310	3	3	3	3	3	3	3	3	3	3	3	3	2	2	3	3	46
311	3	2	3	3	2	2	2	2	2	2	2	2	2	2	2	3	36
312	2	5	1	1	1	1	1	1	1	1	1	1	5	5	5	1	33
313	1	2	2	2	2	1	1	2	1	1	2	2	2	2	2	2	27
314	2	3	2	2	2	2	2	2	3	3	3	3	3	3	3	2	40
315	2	2	3	2	2	1	1	1	1	1	1	1	2	2	2	1	25
316	2	3	3	3	3	3	3	3	3	3	3	3	3	3	3	2	46
317	2	2	2	2	2	2	2	2	2	2	2	2	2	2	2	3	33
318	2	3	2	2	2	2	2	2	2	2	2	3	2	2	2	2	34
319	3	3	3	3	3	2	2	2	2	2	2	2	5	3	3	3	43
320	1	2	1	2	2	2	2	2	2	2	2	2	2	3	3	2	32
321	2	2	2	2	2	2	2	2	2	2	2	2	3	3	3	2	35
322	2	2	2	2	2	2	2	2	2	2	2	2	3	3	3	2	35
323	3	2	3	3	2	2	2	2	3	3	3	2	3	2	3	2	40
324	3	3	2	2	3	2	2	2	2	3	2	3	3	3	3	2	40
325	2	2	2	2	2	2	2	2	1	1	1	1	1	2	2	1	26
326	2	2	2	2	2	2	2	2	2	2	2	2	2	2	2	2	32
327	2	3	2	2	2	2	3	2	3	3	3	3	2	2	2	2	38
328	2	3	4	3	4	3	3	3	3	3	3	3	3	3	3	2	48
329	1	1	1	1	1	1	1	1	1	1	1	1	1	1	1	1	16
330	1	1	1	1	1	1	1	1	1	1	1	1	1	1	1	1	16
331	4	3	4	3	4	1	1	3	3	4	4	4	2	2	2	4	48
332	1	2	1	1	1	1	1	1	1	1	1	1	1	3	3	1	21
333	2	2	3	3	3	1	1	1	2	2	2	3	2	2	2	2	33
334	2	2	2	3	3	3	3	2	2	3	2	3	2	2	2	2	38
335	2	2	2	3	3	3	2	2	2	3	2	3	2	3	3	3	40
336	2	2	1	1	2	2	2	2	2	2	2	2	2	2	2	2	30
337	3	3	2	2	2	2	2	2	2	2	2	2	4	4	4	2	40
338	3	3	3	2	2	2	2	2	2	2	2	2	2	2	2	3	36
339	2	2	1	2	2	2	2	3	2	2	3	2	2	3	2	2	34
340	1	1	1	1	1	1	1	1	1	1	1	1	5	1	1	1	20
341	1	4	2	1	1	1	1	1	1	1	1	1	5	4	3	2	30
342	2	2	2	2	2	2	2	2	2	2	2	2	2	2	2	2	32
343	3	3	3	3	2	1	1	3	3	3	3	3	3	3	3	3	43
344	1	2	1	1	1	1	1	1	1	1	1	1	2	2	2	1	20
345	2	2	2	1	2	2	2	2	2	2	3	3	2	2	2	2	33
346	1	2	2	1	1	1	1	1	1	1	1	1	2	2	2	2	22
347	2	2	2	2	2	2	2	2	2	2	2	2	2	2	2	2	32
348	1	2	1	1	1	1	1	1	1	1	1	1	1	1	1	1	17
349	2	4	3	3	3	3	3	3	3	3	3	2	3	3	2	3	46
350	1	5	1	1	1	1	1	1	1	1	1	1	5	5	5	1	32
351	1	2	1	1	1	1	1	1	1	1	1	1	2	2	2	2	21
352	1	2	1	1	1	1	1	1	1	1	1	1	2	2	2	1	20
353	1	1	1	1	1	1	2	2	2	2	1	1	1	1	1	1	20
354	1	3	1	1	1	1	1	1	1	1	1	1	3	3	3	1	24
355	2	2	4	4	4	4	4	2	4	3	3	3	2	2	2	3	48
356	2	2	1	2	2	2	2	2	2	2	2	2	2	2	2	2	31
357	2	4	1	1	1	2	2	4	3	2	2	2	4	4	4	2	40
358	5	3	3	5	3	3	3	3	3	3	3	3	3	3	3	3	52
359	1	1	1	1	1	1	1	1	1	1	1	1	1	1	1	1	16
360	2	2	2	2	2	2	2	2	2	2	2	2	2	2	2	2	32
361	2	3	3	2	2	1	1	3	2	3	3	3	3	2	2	2	37
362	3	1	1	1	1	1	1	1	1	1	1	1	1	1	1	1	18
363	2	2	2	2	2	2	2	2	2	2	2	2	2	2	2	2	32
364	3	3	2	3	1	1	1	1	2	2	2	2	3	3	3	2	34
365	3	3	3	3	3	3	3	3	3	2	3	3	3	2	3	3	46
366	1	1	1	1	1	1	1	1	1	1	1	1	1	1	1	1	16
367	1	2	1	1	1	1	1	1	1	1	1	1	2	2	2	1	20
368	1	2	1	1	1	1	2	2	2	2	3	2	3	1	2	3	29
369	2	2	2	2	2	2	2	2	2	2	2	2	2	2	2	3	33
370	1	1	1	2	1	1	1	1	1	1	1	1	1	1	1	1	17
371	2	2	2	2	2	2	2	2	2	2	2	2	3	2	3	5	37
372	2	2	2	2	2	2	2	2	2	2	2	2	3	3	3	3	36
373	2	2	2	2	2	2	2	2	2	2	2	2	2	2	2	2	32
374	1	1	1	1	1	1	1	1	1	1	1	1	1	1	1	1	16
375	1	5	1	1	1	1	2	1	1	1	1	1	2	5	5	1	30
376	2	2	2	2	2	2	2	2	2	2	2	2	2	2	2	2	32
377	2	2	4	1	1	1	1	2	2	2	2	2	2	2	2	2	30
378	1	2	1	1	1	1	1	1	1	1	1	1	2	2	2	1	20
379	2	2	2	2	2	2	3	2	2	2	2	2	2	2	2	2	33
380	2	2	2	1	1	1	1	1	1	1	2	1	2	2	2	2	24
381	3	3	2	2	2	2	2	2	2	2	2	2	2	2	2	2	34
382	2	2	2	2	2	2	2	2	2	2	2	2	2	2	2	2	32
383	2	3	2	2	2	2	2	2	3	3	3	3	3	3	3	3	41
384	3	2	3	2	2	2	2	2	2	2	2	2	3	3	3	2	37
385	1	1	1	1	1	1	1	1	1	1	1	1	1	1	1	1	16
386	1	1	1	1	1	1	1	1	1	1	1	1	2	2	2	1	19
387	2	2	2	2	2	2	2	2	2	2	2	2	2	2	2	2	32
388	2	3	3	3	3	3	3	3	3	3	3	3	3	3	3	3	47
389	1	4	2	2	2	1	1	2	2	2	2	2	2	2	2	3	32
390	1	2	2	2	2	2	2	2	2	2	2	2	2	2	2	1	30
391	4	3	3	3	3	2	2	2	2	3	3	3	3	3	3	4	46
392	2	2	2	2	2	2	2	2	2	2	2	2	2	2	2	2	32
393	2	2	2	2	2	3	1	1	1	1	1	2	3	3	2	2	30
394	2	2	2	2	2	2	2	2	2	2	2	1	2	2	2	2	31
395	2	2	2	2	2	2	2	2	2	2	2	2	2	2	2	2	32
396	3	3	3	2	2	2	2	2	2	2	2	2	2	2	2	2	35
397	3	2	3	1	2	2	2	2	1	1	1	2	2	3	2	2	31
398	3	2	2	2	2	2	2	2	2	2	2	2	3	2	2	2	34
399	2	5	2	1	1	1	1	1	1	1	1	1	5	5	5	2	35
400	2	2	2	2	2	2	2	2	2	2	2	3	2	2	2	3	34
401	2	2	2	2	2	2	2	2	2	2	2	2	2	2	2	2	32
402	1	1	1	1	1	1	1	1	1	1	1	1	1	1	1	3	18
403	3	3	2	2	2	2	2	2	2	2	2	2	2	2	2	2	34
404	2	2	2	2	2	2	2	1	1	1	1	1	2	2	2	2	27
405	1	2	1	1	1	1	1	1	1	1	1	1	1	1	1	2	18
406	1	2	1	1	1	1	1	1	1	1	1	1	2	2	2	1	20
407	2	2	2	2	2	2	2	2	2	2	2	2	2	2	2	2	32
408	1	1	2	2	2	2	2	2	2	2	2	2	2	2	2	2	30
409	3	2	2	2	2	2	2	2	2	2	2	2	2	2	2	2	33
410	2	2	2	2	2	2	2	2	2	2	2	3	2	2	2	2	33
411	1	1	1	1	1	1	1	1	1	1	1	1	1	1	1	1	16
412	2	2	3	1	1	1	1	1	1	1	1	1	2	2	2	2	24
413	3	3	4	2	1	1	1	3	1	2	2	2	4	4	4	3	40
414	2	2	2	2	2	2	2	2	2	2	2	2	2	2	2	2	32
415	1	1	2	4	2	1	1	1	1	2	2	3	1	2	2	2	28
416	1	2	1	2	2	2	2	2	1	2	2	1	2	2	2	2	28
417	2	2	2	2	2	2	2	2	2	2	2	2	2	2	2	2	32
418	2	2	3	2	2	2	1	1	2	3	2	2	4	2	2	2	34
419	2	3	2	4	3	3	2	2	2	2	2	2	2	3	4	2	40
420	2	2	2	2	2	2	2	2	2	2	2	2	2	2	2	1	31
421	2	3	3	3	2	2	3	3	2	2	4	3	3	3	2	2	42
422	2	2	2	2	2	2	2	2	2	2	2	2	2	2	2	2	32
423	1	5	1	1	1	2	1	1	3	2	3	2	3	3	4	1	34
424	2	3	3	3	3	3	3	3	3	3	2	2	5	4	3	1	46
425	2	2	2	2	2	2	2	2	2	2	2	2	2	2	2	3	33
426	2	2	2	2	2	2	2	2	2	2	2	2	2	2	2	2	32
427	2	2	2	2	2	2	2	2	2	2	2	2	2	2	2	2	32
428	3	3	3	3	3	3	3	3	3	3	3	3	3	3	3	3	48
429	2	2	2	2	2	2	2	2	2	2	2	2	1	1	1	1	28
430	2	2	2	2	2	2	2	2	2	2	2	2	2	2	2	2	32
431	2	2	2	2	2	2	2	2	2	2	2	2	2	2	2	2	32
432	1	1	1	1	1	1	1	1	1	1	1	1	1	1	1	1	16
433	3	2	2	2	2	2	2	2	2	2	2	2	2	2	2	2	33
434	3	2	3	3	2	2	2	2	3	2	3	3	4	3	2	2	41
435	1	1	1	1	1	1	1	1	1	1	2	2	1	1	1	1	18
436	3	3	2	2	2	3	3	3	3	3	3	2	2	2	2	2	40
437	3	2	1	1	1	2	2	2	2	2	2	5	2	2	2	1	32
438	2	2	2	1	1	1	1	1	1	1	1	1	2	2	1	2	22
439	3	3	3	3	3	3	3	3	3	3	3	3	3	3	3	3	48
440	1	5	1	1	1	1	1	1	1	1	1	1	5	5	5	1	32
441	2	3	2	2	2	2	2	2	2	2	2	2	4	4	4	2	39
442	2	2	1	2	1	1	2	2	2	2	2	2	3	2	2	2	30
443	1	2	2	1	1	1	1	1	1	1	1	1	2	2	2	1	21
444	2	2	3	2	2	2	2	3	2	3	3	3	2	2	2	3	38
445	1	1	1	1	1	1	1	1	1	1	1	1	1	1	1	1	16
446	2	2	2	2	3	1	2	2	3	2	2	2	3	3	2	2	35
447	2	2	2	2	2	2	2	2	2	2	2	2	2	2	2	2	32
448	3	2	3	3	2	2	2	2	2	2	2	2	2	2	2	2	35
449	2	2	2	2	2	2	2	2	2	2	2	2	2	2	2	2	32
450	2	2	2	2	2	2	2	3	2	3	2	2	3	4	3	3	39
451	3	3	1	1	1	1	1	2	2	1	1	1	3	3	3	1	28
452	2	2	2	2	2	2	2	2	2	2	2	2	4	2	1	1	32
453	2	2	2	2	2	2	2	2	2	2	2	1	2	2	2	2	31
454	3	3	3	3	3	3	3	3	3	3	3	3	3	3	3	3	48
455	3	2	3	3	2	2	2	2	2	2	2	2	2	2	2	2	35
456	1	5	1	1	1	1	1	1	1	1	1	1	2	2	2	2	24
457	1	2	2	2	2	2	2	2	2	2	2	2	2	2	2	2	31
458	1	1	1	1	1	1	1	1	1	1	1	1	5	2	1	1	21
459	2	4	3	2	2	1	1	3	2	2	2	2	3	2	2	2	35
460	3	3	3	3	3	3	3	3	3	3	3	3	3	3	3	2	47
461	2	2	2	2	2	2	2	2	2	2	2	2	2	2	2	2	32
462	1	5	3	1	1	1	1	1	1	2	2	1	5	3	3	2	33
463	1	2	2	1	1	1	1	1	1	1	1	1	2	2	2	2	22
464	1	2	2	1	1	1	1	1	1	1	1	1	2	2	2	2	22
465	2	4	2	2	2	3	2	2	2	2	2	2	2	2	2	1	34
466	3	3	3	3	2	2	2	3	2	3	3	3	3	2	3	2	42
467	1	2	2	2	2	2	2	2	2	2	2	2	2	2	2	1	30
468	1	2	1	1	1	1	1	1	1	1	1	1	2	2	2	1	20
469	3	1	5	1	2	2	2	2	2	2	2	2	4	4	4	2	40
470	1	1	3	2	2	2	2	2	2	2	2	2	2	1	1	2	29
471	2	2	2	2	2	2	2	2	2	2	2	2	2	2	2	2	32
472	1	2	2	2	2	2	2	2	2	2	2	2	2	2	2	1	30
473	2	3	3	3	3	3	3	3	3	3	3	3	3	3	3	3	47
474	2	2	2	2	2	2	2	2	2	2	2	2	2	2	2	2	32
475	3	2	1	1	2	2	2	2	2	2	2	2	2	2	2	2	31
476	2	2	2	2	2	2	2	2	3	3	2	2	2	2	2	2	34
477	3	3	3	3	2	2	3	3	3	2	3	3	3	3	3	2	44
478	3	3	3	3	3	3	3	2	2	2	3	3	3	3	4	3	46
479	2	2	2	2	2	2	2	2	2	2	2	2	2	2	2	2	32
480	2	2	2	2	2	2	2	2	2	2	2	2	2	2	2	2	32
481	2	2	2	2	2	2	2	2	2	2	2	2	2	2	2	2	32
482	1	1	1	1	1	1	1	1	1	1	1	1	1	1	1	1	16
483	2	4	3	3	3	2	2	3	3	2	2	2	4	4	4	2	45
484	1	5	1	1	1	1	1	1	1	1	1	1	1	1	1	1	20
485	2	3	3	2	3	2	2	2	2	2	2	2	2	2	2	2	35
486	3	2	3	3	3	3	3	3	3	3	3	3	2	2	2	2	43
487	2	2	2	2	2	2	2	2	2	2	2	2	2	2	2	2	32
488	2	2	2	2	1	1	1	2	2	2	1	2	2	2	2	2	28
489	1	1	1	1	1	1	1	1	1	1	1	1	1	2	2	1	18
490	2	2	2	2	2	2	2	2	2	2	2	2	2	2	2	2	32
491	1	5	1	1	1	1	1	1	1	1	1	1	5	5	5	1	32
492	2	1	3	1	1	1	1	1	1	1	1	1	2	1	3	1	22
493	2	2	3	2	1	1	1	2	3	2	3	3	2	2	2	2	33
494	3	2	3	2	2	2	2	2	2	2	2	2	2	2	2	2	34
495	3	3	3	3	2	2	2	2	2	2	2	2	2	2	2	3	37
496	4	3	4	3	3	3	3	2	3	3	3	3	3	3	3	3	49
497	2	2	2	2	2	2	2	2	2	2	2	2	2	2	2	2	32
498	2	2	4	3	2	1	1	1	1	1	1	1	5	5	5	1	36
499	1	2	2	2	2	2	2	2	2	2	2	2	2	2	2	2	31
500	1	2	3	2	2	2	2	2	2	2	2	2	2	2	2	2	32
501	2	4	2	2	2	2	2	2	2	2	2	2	2	2	2	1	33
502	2	2	2	3	2	2	2	2	2	2	3	2	2	2	2	2	34
503	2	2	2	2	2	2	2	2	2	2	2	2	2	2	2	2	32
504	2	2	2	2	2	2	2	2	2	2	2	3	2	2	2	2	33
505	1	2	2	2	2	2	2	2	2	2	2	2	2	2	2	2	31
506	2	1	2	2	2	2	2	2	2	2	2	2	2	2	2	2	31
507	3	3	3	3	3	3	3	3	3	3	3	3	3	3	3	3	48
508	1	2	1	1	1	1	1	1	1	1	1	1	2	2	2	1	20
509	1	2	2	2	2	2	2	2	2	2	2	2	2	2	2	2	31
510	3	3	2	4	2	2	2	3	4	3	3	3	3	3	3	4	47
511	3	3	3	3	3	3	3	3	3	3	3	3	3	3	3	3	48
512	2	2	2	2	2	2	2	2	2	2	2	2	2	2	2	2	32
513	2	2	2	2	2	2	2	2	2	2	2	2	3	3	3	1	34
514	2	2	2	2	2	1	2	2	2	2	2	2	2	2	2	2	31
515	1	2	3	2	2	2	2	2	2	2	2	2	2	2	2	1	31
516	2	3	3	2	2	2	2	2	2	2	2	2	2	2	2	2	34
517	2	2	2	2	2	2	2	2	3	2	2	2	2	2	2	2	33
518	2	2	2	3	2	2	2	2	2	2	2	2	2	2	2	2	33
519	3	3	3	3	3	3	3	3	3	3	3	3	3	3	4	3	49
520	2	2	5	2	2	2	2	2	2	2	2	2	3	3	3	5	41
521	3	2	2	2	2	2	2	2	2	2	3	2	3	2	2	3	36
522	2	2	2	2	2	2	2	2	2	2	2	2	2	2	2	2	32
523	3	2	3	2	2	3	2	2	2	2	2	3	2	2	2	3	37
524	1	2	2	1	1	1	1	1	1	1	1	1	2	2	2	1	21
525	1	5	1	1	1	1	1	1	1	1	1	1	5	5	4	1	31
526	3	4	1	1	1	1	1	1	1	1	1	1	5	5	5	2	34
527	2	2	2	2	2	2	2	2	2	2	2	2	2	2	1	1	30
528	2	2	3	2	2	2	2	2	2	2	2	2	2	2	2	3	34
529	3	3	3	3	1	1	2	3	3	3	3	3	3	3	3	3	43
530	2	2	2	4	4	4	4	3	2	1	4	4	3	3	3	2	47
531	2	2	2	2	2	2	2	2	2	2	2	2	2	2	2	2	32
532	3	2	5	1	1	1	1	1	1	1	5	2	2	2	2	2	32
533	1	1	1	1	1	1	1	1	1	1	1	1	2	2	2	2	20
534	1	5	1	3	1	1	1	2	2	2	2	2	2	2	2	1	30
535	4	3	4	3	2	1	2	1	2	2	2	2	3	2	2	2	37
536	2	2	2	3	3	2	2	2	2	2	2	2	4	2	2	2	36
537	2	2	2	2	2	3	2	2	2	2	2	3	2	2	2	2	34
538	3	2	3	3	3	3	3	3	3	3	3	3	2	2	2	3	44
539	2	2	2	2	2	2	2	2	2	2	2	2	2	2	2	3	33
540	2	2	2	2	2	2	2	2	2	2	2	2	2	2	2	2	32
541	2	3	2	2	2	2	2	2	2	2	2	2	3	2	2	2	34
542	3	2	4	3	2	2	2	2	3	3	3	3	3	2	2	3	42
543	1	5	1	1	1	1	1	1	1	1	1	1	5	5	5	1	32
544	1	1	1	1	1	1	1	1	1	1	1	1	5	5	5	1	28
545	3	2	3	3	3	3	3	3	3	3	3	3	2	2	2	3	44
546	2	2	2	2	2	2	2	2	2	2	2	2	2	2	2	2	32
547	1	1	1	1	1	1	1	1	1	1	1	1	1	1	1	1	16
548	2	2	2	2	2	2	2	2	2	2	3	2	2	2	2	1	32
549	2	1	3	1	2	1	2	2	2	2	2	1	2	2	1	2	28
550	2	2	2	2	2	2	2	2	2	2	2	2	3	2	2	2	33
551	1	1	1	1	1	1	1	1	1	1	1	1	1	2	2	1	18
552	1	1	1	2	1	1	1	1	1	1	1	1	1	1	1	1	17
553	3	2	3	3	3	3	3	3	3	3	3	3	3	3	2	5	48
554	3	3	3	2	2	2	3	2	2	2	3	3	3	2	2	3	40
555	1	1	1	1	1	1	1	1	1	1	1	1	2	2	2	2	20
556	1	1	1	1	1	1	1	1	1	1	1	1	2	2	2	2	20
557	2	3	3	2	2	2	2	2	2	2	2	2	3	3	3	2	37
558	2	2	2	2	2	2	2	2	2	2	2	2	2	2	2	2	32
559	2	2	2	2	2	2	2	2	2	2	2	2	3	2	2	2	33
560	2	2	2	2	2	2	2	2	2	2	2	2	3	2	2	2	33
561	2	2	2	2	2	2	2	2	2	2	2	2	2	2	2	2	32
562	2	4	2	2	2	2	2	2	2	2	2	2	2	2	2	2	34
563	1	1	1	1	1	1	1	1	1	1	1	1	2	2	2	1	19
564	2	2	2	2	2	2	2	2	2	2	2	2	2	2	2	2	32
565	2	3	3	2	2	2	2	2	2	2	2	2	3	3	2	2	36
566	3	2	3	2	2	2	2	3	3	3	3	3	3	3	3	3	43
567	3	2	2	2	2	2	2	2	2	2	2	2	2	2	2	2	33
568	2	2	2	2	2	2	2	2	2	2	2	2	2	2	2	3	33
569	1	5	1	1	1	3	3	3	3	3	3	3	1	2	1	1	35
570	2	3	3	3	3	3	3	3	3	3	3	3	3	3	3	3	47
571	2	2	2	2	2	2	2	2	2	2	2	2	2	2	2	1	31
572	1	1	1	1	1	1	1	1	1	1	1	1	1	1	1	1	16
573	1	1	1	1	1	1	1	1	1	1	1	1	1	1	1	1	16
574	1	2	3	2	1	1	1	1	1	1	2	1	2	2	2	2	25
575	1	1	1	1	1	1	1	1	1	1	1	1	1	1	1	1	16
576	2	2	2	2	2	2	2	2	2	2	2	2	2	2	2	2	32
577	3	2	3	3	3	2	1	3	3	2	3	3	3	3	3	3	43
578	1	5	1	1	1	1	1	1	1	1	1	1	5	5	5	1	32
579	2	2	3	4	3	3	3	3	2	2	2	2	2	2	2	3	40
580	2	3	2	2	2	3	2	2	2	2	2	2	3	4	4	2	39
581	3	3	3	3	3	3	3	3	3	3	3	3	3	3	3	3	48
582	1	2	2	2	2	2	2	2	2	2	2	2	2	2	2	2	31
583	1	5	1	1	1	1	1	1	1	1	1	1	1	1	1	3	22
584	3	2	2	2	2	2	2	2	2	2	2	2	2	2	2	1	32
585	3	3	2	2	3	2	2	3	2	2	2	2	3	2	2	2	37
586	4	2	3	2	2	3	2	3	2	2	2	3	3	3	2	3	41
587	2	1	1	1	1	1	1	1	1	1	1	1	1	1	1	1	17
588	2	2	2	2	2	2	2	2	2	2	3	2	3	3	3	2	36
589	3	3	3	2	2	2	2	2	2	2	2	2	4	4	3	3	41
590	3	3	3	2	3	3	3	3	2	2	2	2	3	3	3	2	42
591	3	3	3	3	3	3	3	3	3	3	3	3	3	3	3	3	48
592	3	3	4	3	3	3	3	3	3	3	3	3	3	3	3	3	49
593	3	2	4	3	3	2	2	2	2	3	2	2	3	2	2	3	40
594	1	1	1	1	1	1	1	1	1	1	1	1	1	1	1	1	16
595	2	2	2	2	2	2	2	2	2	2	2	2	1	2	2	2	31
596	2	2	2	3	2	2	2	2	2	2	2	2	2	2	2	2	33
597	2	1	2	2	2	2	2	2	2	2	2	2	3	3	3	2	34
598	1	2	2	2	2	2	2	2	2	2	2	2	2	2	2	2	31
599	2	2	2	2	2	2	2	2	2	2	2	2	2	2	2	2	32
600	1	1	1	2	1	2	1	1	1	1	1	1	2	1	1	1	19
601	3	2	2	2	2	2	4	2	2	2	2	2	3	2	2	2	36
602	3	2	2	2	2	2	2	2	2	2	2	2	2	2	2	2	33
603	2	2	2	2	2	2	2	2	2	2	2	2	2	2	2	2	32
604	1	5	2	2	1	1	2	1	2	3	2	1	2	2	2	1	30
605	3	4	4	4	2	2	3	1	2	2	1	1	5	4	4	3	45
606	2	2	3	2	2	2	1	1	2	2	2	2	2	2	2	2	31
