# Supplementary material for: Clinical nurse’s knowledge, attitude, and practice regarding the Intrinsic Capacity of the aged: A cross-sectional study
Source: PLoS One. 2026 Mar 19;21(3):e0330471. doi: 10.1371/journal.pone.0330471 (PMC13001941; doi:10.1371/journal.pone.0330471)
Supplement: S3 File — (ZIP) [file pone.0330471.s003.zip › Supporting Information_all minimal dataset/Dataset5_The result data of Table 5.xlsx]

## Sheet: 1
Number	Knowledge	Attitude	Practice
1	37	26	51
2	36	33	44
3	18	15	22
4	18	15	29
5	36	24	25
6	18	15	28
7	36	23	35
8	37	22	34
9	56	33	48
10	18	11	16
11	37	22	36
12	36	23	44
13	35	25	45
14	18	15	18
15	39	22	33
16	39	16	33
17	31	20	34
18	39	24	24
19	36	22	32
20	37	24	39
21	18	11	16
22	39	21	33
23	18	12	19
24	43	26	47
25	36	24	40
26	37	22	42
27	47	22	34
28	39	22	37
29	38	28	35
30	20	12	20
31	83	33	48
32	52	23	32
33	60	15	33
34	34	22	32
35	37	24	33
36	54	33	48
37	39	25	33
38	24	15	18
39	52	22	34
40	46	24	42
41	36	26	48
42	54	35	48
43	26	16	23
44	25	18	34
45	34	22	32
46	35	22	32
47	20	15	32
48	36	30	41
49	27	24	35
50	26	19	31
51	37	22	32
52	37	24	32
53	19	12	28
54	67	24	33
55	36	22	31
56	36	23	34
57	18	15	29
58	18	12	20
59	46	22	46
60	18	11	16
61	36	28	42
62	52	33	48
63	28	16	33
64	41	22	32
65	50	25	38
66	54	22	34
67	36	21	33
68	18	11	23
69	43	22	41
70	36	22	33
71	18	13	17
72	18	11	16
73	36	22	43
74	22	12	17
75	21	16	22
76	28	16	32
77	18	11	46
78	36	22	31
79	18	20	36
80	18	15	32
81	37	16	35
82	53	24	49
83	36	22	32
84	35	21	32
85	43	29	45
86	22	15	40
87	36	23	32
88	44	24	26
89	34	14	21
90	37	22	43
91	53	32	48
92	42	23	36
93	32	22	31
94	18	15	16
95	18	11	16
96	18	15	29
97	35	25	40
98	43	26	35
99	54	33	47
100	90	33	72
101	41	24	38
102	35	22	31
103	32	20	35
104	39	15	47
105	49	11	46
106	34	15	28
107	43	22	32
108	35	23	32
109	39	15	32
110	35	22	32
111	35	26	36
112	19	11	28
113	42	22	31
114	36	22	38
115	36	22	32
116	38	24	41
117	18	16	16
118	35	24	16
119	50	15	36
120	33	15	21
121	39	23	32
122	18	17	32
123	18	11	16
124	36	21	32
125	36	22	29
126	18	15	28
127	47	22	43
128	36	22	32
129	18	15	40
130	18	15	16
131	19	15	31
132	25	11	20
133	26	20	40
134	36	11	16
135	39	22	32
136	18	14	46
137	36	21	30
138	28	15	35
139	18	15	20
140	36	24	32
141	30	15	36
142	38	21	32
143	39	24	33
144	41	21	37
145	32	31	47
146	18	11	16
147	18	15	24
148	18	15	28
149	36	22	32
150	42	21	30
151	54	23	43
152	37	17	36
153	45	24	36
154	44	22	32
155	35	24	37
156	35	22	32
157	36	15	31
158	18	11	16
159	36	22	34
160	35	15	32
161	39	24	34
162	36	13	16
163	18	18	26
164	25	16	38
165	41	24	36
166	37	22	45
167	36	21	26
168	51	33	47
169	33	19	32
170	36	22	32
171	18	15	28
172	45	27	41
173	40	21	35
174	38	23	32
175	18	15	20
176	19	15	31
177	52	28	46
178	46	28	38
179	18	11	28
180	39	24	31
181	34	22	32
182	18	15	23
183	18	15	16
184	36	22	32
185	36	22	32
186	54	33	48
187	18	11	16
188	34	22	31
189	47	24	41
190	36	22	33
191	38	22	36
192	36	26	32
193	36	22	34
194	35	21	33
195	36	23	38
196	36	22	32
197	39	22	32
198	36	22	32
199	38	22	33
200	38	25	44
201	36	22	32
202	36	22	32
203	36	24	36
204	36	20	61
205	35	22	32
206	31	25	28
207	36	22	44
208	18	15	21
209	25	15	19
210	36	22	32
211	52	22	32
212	45	23	32
213	18	20	22
214	36	22	32
215	41	22	25
216	18	15	32
217	54	24	34
218	35	22	22
219	20	15	32
220	35	24	32
221	41	22	32
222	18	13	23
223	36	23	45
224	39	22	32
225	52	23	45
226	51	34	47
227	36	23	38
228	18	15	16
229	18	15	16
230	27	15	32
231	37	22	34
232	36	22	32
233	47	23	36
234	50	24	33
235	38	23	33
236	51	33	63
237	47	16	28
238	35	15	31
239	36	23	32
240	43	22	34
241	50	20	66
242	30	20	32
243	53	32	48
244	35	24	40
245	44	22	43
246	38	22	33
247	35	22	35
248	39	23	33
249	36	23	36
250	40	20	35
251	36	21	31
252	37	24	46
253	36	22	32
254	18	15	20
255	18	15	19
256	44	23	33
257	36	25	24
258	43	23	44
259	18	14	21
260	32	23	36
261	37	22	32
262	19	15	41
263	42	22	32
264	18	15	19
265	36	22	32
266	37	26	33
267	49	22	37
268	25	15	28
269	25	15	43
270	36	22	32
271	18	15	32
272	36	22	32
273	38	21	38
274	25	22	32
275	18	15	29
276	55	33	48
277	18	17	26
278	43	16	28
279	18	17	28
280	36	22	32
281	29	15	23
282	36	22	32
283	18	11	18
284	43	23	34
285	53	33	41
286	42	22	32
287	36	21	31
288	36	22	32
289	18	18	40
290	19	15	18
291	36	26	32
292	52	22	36
293	18	15	22
294	48	35	35
295	36	22	32
296	31	15	23
297	46	26	34
298	42	22	33
299	36	27	43
300	55	28	41
301	36	22	37
302	44	32	44
303	36	24	31
304	18	15	21
305	36	22	32
306	40	24	41
307	19	11	16
308	37	22	32
309	37	21	34
310	40	33	46
311	51	24	36
312	20	15	33
313	33	17	27
314	46	24	40
315	26	20	25
316	36	28	46
317	36	22	33
318	43	26	34
319	54	19	43
320	49	33	32
321	50	25	35
322	50	33	35
323	44	27	40
324	59	32	40
325	38	24	26
326	48	17	32
327	39	23	38
328	22	23	48
329	18	15	16
330	18	11	16
331	54	33	48
332	51	24	21
333	29	22	33
334	36	24	38
335	41	25	40
336	36	22	30
337	43	26	40
338	47	25	36
339	51	25	34
340	18	15	20
341	28	17	30
342	36	17	32
343	49	33	43
344	40	14	20
345	30	17	33
346	24	12	22
347	36	22	32
348	18	11	17
349	45	28	46
350	18	15	32
351	36	23	21
352	35	22	20
353	18	11	20
354	18	15	24
355	51	21	48
356	36	22	31
357	31	24	40
358	36	22	52
359	18	11	16
360	42	22	32
361	48	24	37
362	19	13	18
363	36	21	32
364	43	24	34
365	35	16	46
366	23	13	16
367	18	15	20
368	36	20	29
369	35	15	33
370	18	11	17
371	52	23	37
372	42	22	36
373	36	22	32
374	18	11	16
375	18	15	30
376	36	22	32
377	45	25	30
378	27	19	20
379	36	22	33
380	42	17	24
381	39	26	34
382	36	22	32
383	47	25	41
384	38	23	37
385	34	11	16
386	46	12	19
387	26	22	32
388	52	33	47
389	43	23	32
390	18	13	30
391	51	31	46
392	36	22	32
393	36	21	30
394	33	22	31
395	36	22	32
396	43	22	35
397	36	24	31
398	36	23	34
399	40	31	35
400	32	22	34
401	36	23	32
402	18	11	18
403	36	22	34
404	35	23	27
405	18	15	18
406	34	12	20
407	35	22	32
408	18	11	30
409	36	22	33
410	32	15	33
411	37	13	16
412	34	19	24
413	38	30	40
414	36	24	32
415	18	11	28
416	22	13	28
417	36	23	32
418	51	23	34
419	48	28	40
420	38	22	31
421	59	25	42
422	30	18	32
423	19	18	34
424	42	28	46
425	50	21	33
426	36	22	32
427	36	24	32
428	37	28	48
429	26	15	28
430	37	24	32
431	36	23	32
432	18	11	16
433	36	22	33
434	41	32	41
435	23	11	18
436	36	24	40
437	36	24	32
438	20	11	22
439	53	33	48
440	18	15	32
441	36	24	39
442	28	21	30
443	18	15	21
444	42	22	38
445	18	12	16
446	47	24	35
447	36	22	32
448	43	18	35
449	34	22	32
450	44	24	39
451	50	33	28
452	41	24	32
453	37	23	31
454	54	33	48
455	38	17	35
456	20	15	24
457	20	13	31
458	30	15	21
459	52	22	35
460	45	29	47
461	36	22	32
462	52	16	33
463	30	19	22
464	30	19	22
465	37	23	34
466	44	28	42
467	18	15	30
468	19	15	20
469	63	15	40
470	18	11	29
471	37	22	32
472	31	22	30
473	53	33	47
474	38	22	32
475	19	19	31
476	37	22	34
477	25	17	44
478	53	28	46
479	36	22	32
480	53	27	32
481	35	22	32
482	18	11	16
483	53	27	45
484	18	11	20
485	39	22	35
486	36	30	43
487	18	17	32
488	36	22	28
489	28	18	18
490	36	22	32
491	18	16	32
492	23	16	22
493	36	22	33
494	38	22	34
495	54	32	37
496	43	23	49
497	37	24	32
498	18	15	36
499	36	22	31
500	36	22	32
501	36	24	33
502	40	24	34
503	30	17	32
504	41	22	33
505	18	18	31
506	31	11	31
507	18	24	48
508	20	13	20
509	24	19	31
510	42	28	47
511	54	33	48
512	36	22	32
513	54	33	34
514	36	22	31
515	34	24	31
516	36	23	34
517	37	24	33
518	36	22	33
519	53	33	49
520	53	24	41
521	51	20	36
522	43	23	32
523	39	22	37
524	26	22	21
525	18	15	31
526	36	23	34
527	29	20	30
528	37	22	34
529	50	16	43
530	47	30	47
531	34	19	32
532	45	23	32
533	34	12	20
534	18	16	30
535	46	26	37
536	36	22	36
537	28	22	34
538	36	22	44
539	29	22	33
540	36	22	32
541	36	23	34
542	38	29	42
543	18	15	32
544	18	15	28
545	36	22	44
546	36	22	32
547	18	11	16
548	37	22	32
549	37	23	28
550	29	22	33
551	24	11	18
552	34	21	17
553	22	15	48
554	42	24	40
555	18	15	20
556	18	15	20
557	43	32	37
558	37	29	32
559	36	23	33
560	35	24	33
561	39	22	32
562	36	24	34
563	18	18	19
564	41	17	32
565	48	23	36
566	46	31	43
567	31	15	33
568	36	23	33
569	18	15	35
570	36	28	47
571	33	22	31
572	18	15	16
573	18	15	16
574	27	17	25
575	18	15	16
576	18	17	32
577	31	22	43
578	18	15	32
579	43	22	40
580	38	25	39
581	46	25	48
582	36	22	31
583	34	11	22
584	37	24	32
585	36	34	37
586	44	22	41
587	21	15	17
588	36	24	36
589	46	29	41
590	36	27	42
591	19	15	48
592	58	22	49
593	49	22	40
594	21	15	16
595	18	11	31
596	43	23	33
597	39	19	34
598	36	22	31
599	36	22	32
600	22	15	19
601	48	25	36
602	18	15	33
603	36	22	32
604	33	26	30
605	46	20	45
606	36	21	31
