# Supplementary material for: Clinical nurse’s knowledge, attitude, and practice regarding the Intrinsic Capacity of the aged: A cross-sectional study
Source: PLoS One. 2026 Mar 19;21(3):e0330471. doi: 10.1371/journal.pone.0330471 (PMC13001941; doi:10.1371/journal.pone.0330471)
Supplement: S3 File — (ZIP) [file pone.0330471.s003.zip › Supporting Information_all minimal dataset/Dataset8_The LASSO result data of Figure 1.csv]

Y	X1	X2	X3	X4	X5	X6	X7	X8	X9	X10
37	2	3	3	3	5	2	2	1	4	3
36	2	3	3	3	5	1	1	1	1	4
18	2	2	3	3	5	1	1	1	1	1
18	2	2	3	2	4	1	1	1	2	4
36	3	3	3	3	5	1	1	1	2	1
18	2	2	3	3	5	1	1	1	2	2
36	2	2	3	2	4	2	2	2	4	2
37	2	2	3	2	4	1	2	1	3	3
56	2	2	3	3	5	2	2	1	3	3
18	2	3	3	3	5	1	2	1	2	2
37	3	3	3	3	5	2	2	1	4	3
36	3	3	2	3	5	1	2	1	3	4
35	2	2	3	3	5	1	1	1	3	2
18	3	3	3	3	5	2	2	1	3	4
39	2	2	3	2	3	1	2	1	3	2
39	2	3	3	3	5	1	1	1	3	4
31	2	2	3	2	4	2	2	1	3	4
39	1	1	3	1	1	2	2	2	4	3
36	2	2	3	2	3	2	2	1	3	4
37	3	3	3	3	5	2	1	2	3	2
18	1	2	2	1	3	1	1	1	1	4
39	3	3	3	3	5	2	2	1	3	2
18	2	2	3	2	4	1	1	1	1	1
43	3	4	3	3	5	1	2	1	3	2
36	2	2	2	2	4	2	2	2	2	4
37	1	1	3	1	2	2	2	1	3	2
47	2	3	3	4	4	2	2	2	3	3
39	1	1	3	1	1	2	2	2	3	4
38	2	2	3	2	4	2	2	2	2	4
20	4	4	3	3	5	1	1	1	1	1
83	3	3	3	3	5	2	2	2	3	4
52	3	4	3	3	6	2	1	1	3	2
60	3	4	2	3	5	2	2	2	1	3
34	2	3	3	2	4	1	1	1	1	1
37	2	2	3	2	4	2	1	1	1	4
54	2	2	2	2	4	1	1	1	3	2
39	2	2	3	2	4	1	2	1	2	4
24	3	3	3	3	5	1	1	1	1	3
52	3	3	2	3	5	2	2	2	2	3
46	2	1	3	2	4	2	2	2	3	3
36	3	3	3	3	5	1	1	1	3	4
54	2	2	3	2	4	2	2	1	3	4
26	1	1	3	1	1	1	1	1	4	3
25	2	2	2	2	4	1	1	1	2	2
34	3	3	3	2	4	1	1	1	3	1
35	1	2	2	1	3	1	1	1	1	3
20	2	2	3	2	4	2	2	1	1	1
36	3	4	3	3	5	2	2	2	3	4
27	3	4	3	3	6	2	2	1	3	2
26	2	1	3	1	3	1	2	1	2	3
37	2	2	3	2	4	1	1	1	2	3
37	2	2	3	2	3	1	1	1	2	4
19	2	3	3	3	6	2	1	1	3	3
67	2	2	3	2	4	2	2	1	4	4
36	3	3	2	3	5	2	2	2	2	2
36	2	2	3	2	3	1	1	1	2	2
18	2	2	3	3	5	2	2	2	1	2
18	2	2	2	1	3	1	1	1	1	4
46	1	1	3	1	1	2	2	2	4	1
18	3	3	2	3	5	1	1	1	1	2
36	1	1	2	1	2	1	1	1	2	2
52	2	3	3	3	5	1	1	1	4	4
28	2	3	3	2	5	2	2	1	2	2
41	2	2	2	1	3	1	1	1	2	2
50	2	2	2	2	3	2	2	1	3	2
54	3	4	3	4	6	1	1	1	3	2
36	2	1	2	2	3	1	1	1	1	2
18	3	3	3	2	4	2	2	2	2	1
43	2	3	3	3	4	1	1	1	3	3
36	3	3	3	2	4	1	1	1	2	1
18	2	3	3	3	5	1	1	1	2	1
18	2	2	3	3	4	1	1	1	1	1
36	2	2	3	3	3	1	1	1	3	2
22	2	2	3	2	4	1	1	1	2	4
21	1	1	2	1	2	2	2	1	3	2
28	2	3	3	2	5	2	2	1	2	4
18	1	1	2	1	2	1	1	1	2	2
36	1	1	2	1	2	1	2	1	3	2
18	3	3	3	4	6	1	1	1	2	3
18	3	3	2	2	3	1	1	1	1	4
37	4	4	3	4	6	2	2	1	3	2
53	2	2	3	3	4	2	2	1	4	1
36	2	2	3	2	4	1	1	1	3	2
35	1	1	2	1	2	1	1	1	3	3
43	1	2	2	2	4	2	2	2	1	4
22	2	2	2	1	4	1	1	1	2	1
36	3	3	3	3	4	1	1	1	3	4
44	3	3	3	3	6	1	1	1	3	1
34	2	3	2	3	5	1	1	1	2	1
37	3	3	3	4	6	1	1	1	3	3
53	2	2	3	2	3	2	2	2	4	2
42	4	4	3	3	5	1	1	1	2	2
32	2	2	2	1	3	2	1	1	3	3
18	2	3	3	3	4	2	2	1	3	1
18	2	1	3	1	2	1	1	1	2	1
18	3	3	3	3	6	1	1	1	3	2
35	2	3	3	2	5	2	2	2	1	4
43	2	2	3	2	4	2	2	1	2	3
54	2	2	3	2	4	2	2	2	2	4
90	2	3	3	3	5	2	2	1	5	3
41	2	2	3	2	4	2	2	1	4	3
35	3	4	3	4	6	1	1	1	2	3
32	1	1	3	1	1	2	2	1	3	2
39	3	3	3	4	6	1	1	1	4	3
49	3	4	3	3	5	2	2	1	2	4
34	3	3	3	3	5	1	1	1	3	3
43	3	4	3	3	5	1	2	1	3	3
35	2	2	3	2	4	2	2	2	3	4
39	3	3	3	3	5	2	2	2	4	4
35	3	4	3	3	5	1	1	1	2	3
35	2	3	3	2	4	2	2	1	3	4
19	3	3	3	2	4	2	2	2	3	4
42	1	1	3	1	2	2	2	1	4	2
36	1	1	2	1	2	1	1	1	3	2
36	2	2	2	1	3	1	1	1	3	4
38	1	1	2	1	2	1	2	1	3	2
18	2	3	3	1	4	1	1	1	2	2
35	1	2	2	1	3	1	1	1	2	4
50	1	1	3	1	2	2	2	1	4	3
33	2	2	2	2	4	2	2	1	4	2
39	2	2	3	3	4	2	2	2	3	4
18	2	3	3	2	4	1	1	1	1	2
18	1	1	2	1	2	1	1	1	3	1
36	3	5	3	2	4	1	2	1	2	1
36	2	2	3	1	3	1	1	1	2	2
18	3	3	2	2	4	1	1	1	1	4
47	3	4	3	3	5	1	1	1	3	2
36	1	1	3	1	2	1	2	1	2	2
18	2	2	3	2	4	1	1	1	4	1
18	1	1	2	1	2	1	1	1	1	2
19	2	3	3	2	4	1	2	1	3	2
25	1	1	2	1	2	1	2	1	4	2
26	3	3	3	3	4	1	1	1	1	2
36	1	1	3	1	1	1	2	1	3	1
39	1	1	3	1	2	1	1	1	2	2
18	1	2	3	1	3	1	1	1	1	2
36	1	1	3	1	3	2	1	1	1	2
28	3	3	3	3	6	1	1	1	3	3
18	3	3	1	2	3	1	1	1	1	2
36	2	2	2	1	4	1	1	1	3	2
30	2	2	3	2	4	2	2	2	3	3
38	2	2	3	2	3	1	1	1	2	3
39	3	4	3	2	4	2	2	2	3	4
41	2	3	2	1	4	1	2	1	3	4
32	2	2	2	2	4	1	1	1	2	3
18	3	3	3	3	5	2	2	2	1	3
18	2	2	2	2	4	1	1	1	2	2
18	2	3	3	3	5	1	1	1	2	2
36	3	3	3	2	5	2	2	2	3	2
42	3	4	3	3	5	2	2	1	3	3
54	3	3	3	3	5	2	2	1	1	2
37	2	3	2	2	4	2	2	1	4	1
45	2	2	3	1	3	2	2	2	3	3
44	2	3	3	2	4	1	1	1	4	3
35	2	2	3	2	4	2	1	1	2	2
35	2	2	2	1	3	1	1	1	1	2
36	3	3	3	3	5	2	2	1	4	2
18	2	2	3	2	4	2	2	2	1	4
36	2	2	2	1	2	1	1	1	3	4
35	3	4	3	3	5	1	2	1	2	2
39	2	3	3	2	4	2	2	1	3	1
36	3	4	3	4	6	1	1	1	3	3
18	2	2	3	3	4	1	1	1	1	4
25	2	2	3	2	3	2	1	2	2	2
41	4	5	3	3	5	2	2	2	3	3
37	3	3	3	3	4	1	2	1	2	2
36	2	2	3	2	3	1	2	1	1	1
51	2	3	3	3	5	2	2	2	3	2
33	3	3	3	3	3	1	1	1	4	3
36	1	1	3	1	1	1	1	1	2	2
18	4	4	3	3	5	2	2	2	1	1
45	2	2	3	2	4	1	2	1	3	2
40	2	2	3	2	4	1	2	1	3	2
38	1	1	2	1	2	1	2	1	3	2
18	4	4	3	3	5	2	2	1	3	1
19	1	1	3	1	2	1	1	1	1	2
52	2	3	3	2	4	2	2	1	1	2
46	3	3	2	1	3	2	1	2	3	4
18	2	2	3	3	4	1	1	1	2	4
39	2	2	3	1	3	1	2	2	1	4
34	1	1	2	1	2	1	1	1	4	1
18	2	1	3	1	1	2	2	1	1	4
18	2	3	3	2	4	1	1	1	2	3
36	1	1	2	1	2	1	1	1	4	1
36	1	1	2	1	2	2	2	1	2	3
54	2	3	3	2	4	1	1	1	4	3
18	1	1	2	1	2	1	1	1	1	1
34	1	2	2	1	3	2	1	1	1	2
47	2	2	3	3	5	2	2	2	3	2
36	1	1	3	1	2	2	1	2	4	3
38	1	1	2	1	2	1	1	1	3	3
36	1	1	3	1	2	2	2	1	2	4
36	2	3	3	3	5	2	2	1	2	2
35	2	3	3	2	4	2	2	2	1	3
36	2	2	3	2	4	2	2	1	4	3
36	2	2	3	1	5	1	1	1	3	2
39	2	2	3	2	4	1	1	1	4	2
36	2	2	3	1	5	1	2	1	3	2
38	1	2	3	1	3	2	1	2	2	1
38	2	2	3	2	3	1	1	2	3	2
36	2	2	3	1	5	1	1	1	3	2
36	2	2	3	1	3	1	1	1	3	3
36	2	2	3	2	5	2	2	2	2	4
36	2	1	2	1	2	2	2	1	2	2
35	3	3	3	3	5	1	2	2	2	4
31	3	3	3	3	5	1	1	1	3	4
36	2	1	2	1	2	2	2	2	3	2
18	2	1	3	1	2	1	2	1	1	2
25	2	2	2	2	3	1	1	1	3	2
36	1	1	2	1	2	2	2	2	3	1
52	2	2	3	3	3	2	2	2	2	2
45	2	3	3	2	4	1	1	1	3	2
18	2	2	2	2	4	1	1	1	1	1
36	1	1	3	1	2	1	2	1	2	3
41	2	2	3	2	3	1	2	1	2	2
18	1	1	3	1	2	1	1	1	3	1
54	1	1	3	1	2	2	2	2	3	1
35	3	3	3	3	5	2	2	2	3	4
20	3	3	3	4	6	1	1	1	2	3
35	2	3	3	3	5	1	2	1	2	2
41	3	3	2	3	5	2	2	1	4	4
18	1	1	3	1	2	2	2	1	1	3
36	2	2	2	1	3	1	1	1	3	3
39	2	2	3	2	5	1	1	1	3	2
52	2	3	3	3	4	2	2	2	3	4
51	2	1	2	1	2	2	2	1	3	3
36	2	3	3	3	5	1	1	1	2	2
18	1	1	2	1	2	1	1	1	2	2
18	2	3	3	2	5	1	1	1	2	3
27	3	3	3	2	4	2	2	2	3	4
37	2	2	3	2	4	2	2	2	3	4
36	3	3	3	2	4	1	1	1	3	1
47	2	3	3	1	4	2	2	2	3	4
50	3	4	3	3	5	2	2	1	3	4
38	2	2	3	1	3	2	1	1	2	2
51	3	3	3	3	5	2	2	2	4	2
47	2	3	3	3	6	1	1	1	4	2
35	2	2	3	2	4	1	1	1	3	2
36	3	3	3	3	4	2	1	1	2	2
43	2	2	2	1	3	2	2	1	3	3
50	2	3	2	2	4	2	2	2	4	2
30	1	1	2	1	2	2	2	1	2	2
53	2	2	3	2	4	2	2	2	3	2
35	2	2	3	2	4	2	2	2	3	3
44	3	3	2	3	5	2	2	1	2	2
38	2	3	3	2	4	1	2	1	3	2
35	3	2	3	2	4	1	1	1	2	3
39	2	3	3	3	5	2	2	1	3	2
36	1	2	2	1	3	1	1	1	2	2
40	2	2	3	2	4	1	2	2	2	3
36	1	1	2	1	2	2	2	1	4	1
37	4	5	2	3	5	2	2	2	2	3
36	3	2	2	1	4	1	2	1	3	1
18	3	4	3	3	4	1	1	1	3	4
18	2	2	2	1	2	1	1	1	2	1
44	3	3	3	3	4	2	2	2	4	2
36	3	3	3	3	5	1	1	1	2	3
43	1	1	2	1	3	2	1	1	4	2
18	2	2	3	2	3	1	2	2	2	2
32	2	2	3	2	4	1	1	2	2	1
37	2	2	3	2	4	2	2	2	3	3
19	2	2	3	2	4	1	1	1	2	1
42	3	3	3	2	5	1	2	1	3	4
18	2	2	2	1	3	1	1	1	1	1
36	1	1	2	1	3	2	1	1	3	4
37	1	1	3	2	2	1	1	2	1	2
49	4	4	3	4	6	1	1	1	3	3
25	2	2	3	2	3	1	1	1	3	2
25	2	2	2	1	1	1	2	2	4	2
36	1	2	3	1	3	2	2	1	3	4
18	2	2	3	2	4	1	1	1	2	3
36	2	2	2	2	4	2	2	2	3	2
38	2	3	3	3	6	1	2	1	3	2
25	1	1	3	1	2	2	1	1	2	4
18	2	2	3	2	5	1	1	1	2	2
55	3	4	3	3	6	1	1	1	2	3
18	2	2	2	1	3	1	1	1	1	2
43	2	2	3	2	4	2	2	2	2	2
18	2	2	2	1	3	1	1	1	1	2
36	2	3	3	2	5	1	1	1	2	1
29	3	4	2	3	3	1	2	1	2	2
36	2	2	3	2	3	1	1	1	3	4
18	2	3	3	1	4	1	2	1	1	2
43	2	2	3	2	3	1	1	1	4	3
53	3	4	3	3	5	1	2	1	4	4
42	2	2	2	2	4	1	2	1	2	3
36	2	2	3	1	2	2	2	1	3	1
36	2	2	3	2	3	1	2	1	3	3
18	3	3	2	2	4	1	1	1	1	1
19	2	2	2	2	3	1	1	1	2	1
36	1	2	3	1	2	1	2	1	2	2
52	2	2	3	1	4	2	2	2	2	3
18	2	3	3	3	4	1	2	1	2	4
48	3	4	3	4	5	2	1	1	3	2
36	1	1	2	1	2	2	2	1	3	4
31	3	3	2	1	3	1	2	1	4	2
46	3	3	3	3	5	2	2	1	4	2
42	2	2	3	1	4	2	2	1	3	3
36	3	3	3	2	4	2	2	2	2	4
55	3	3	3	3	5	2	2	2	4	2
36	1	1	3	1	2	2	1	1	2	4
44	2	3	3	3	4	2	2	2	4	3
36	2	2	3	2	4	2	2	2	3	3
18	1	1	3	1	1	2	2	1	4	4
36	1	1	3	1	1	1	1	1	3	2
40	2	2	3	2	3	2	2	1	3	4
19	2	2	2	2	4	1	1	1	3	2
37	2	2	2	2	3	1	2	1	3	4
37	2	3	3	3	4	1	1	1	2	3
40	3	3	2	1	4	1	2	2	3	4
51	4	4	3	4	6	1	2	2	4	4
20	3	3	3	3	5	1	1	1	2	1
33	2	3	3	3	5	2	2	2	3	3
46	2	3	3	3	5	1	2	2	2	2
26	1	2	2	2	3	2	1	1	2	3
36	2	2	3	2	4	1	1	1	2	1
36	2	2	3	2	3	2	2	1	3	3
43	3	3	3	3	5	1	1	1	3	4
54	2	2	3	2	3	2	2	1	2	2
49	4	4	3	4	5	1	2	1	4	2
50	3	4	3	4	6	1	1	1	4	3
50	2	2	3	2	4	2	2	1	3	3
44	3	3	3	3	6	1	1	1	4	4
59	3	3	3	3	5	2	2	2	3	3
38	3	3	3	4	5	1	1	1	3	3
48	2	2	2	3	4	1	1	1	2	2
39	1	2	3	2	3	1	2	1	2	4
22	2	2	3	2	4	2	1	1	3	3
18	3	3	3	3	6	1	1	1	2	2
18	2	2	2	1	2	1	1	1	1	1
54	2	2	3	1	3	1	1	1	3	4
51	2	3	3	1	3	1	2	2	3	4
29	2	3	3	3	4	1	2	1	3	4
36	2	3	3	3	4	2	1	1	3	4
41	3	4	3	3	5	1	1	1	3	2
36	2	2	3	2	4	1	1	1	3	2
43	2	2	2	2	4	2	1	1	2	4
47	2	3	2	3	5	2	2	2	3	2
51	4	4	3	4	5	1	2	1	4	4
18	2	3	2	3	4	2	1	1	1	4
28	2	2	3	1	4	2	1	2	2	1
36	1	1	2	1	2	1	1	1	2	1
49	2	2	3	2	4	2	2	2	4	4
40	2	2	3	2	3	2	2	2	2	4
30	2	3	3	3	4	1	1	2	2	4
24	2	2	2	2	4	1	1	1	3	2
36	2	2	3	1	3	2	2	2	3	2
18	1	1	2	1	1	1	1	1	1	4
45	1	1	2	1	2	2	1	2	4	3
18	2	2	3	2	4	2	2	2	1	1
36	3	4	3	3	5	2	2	2	3	3
35	2	1	2	1	2	1	1	1	1	2
18	2	1	2	2	3	1	1	1	2	1
18	4	5	2	3	5	2	2	2	1	2
51	4	5	3	5	6	1	1	2	5	2
36	3	3	3	3	5	1	2	2	1	2
31	2	3	3	2	4	2	1	1	3	1
36	1	1	2	1	1	2	2	2	4	2
18	2	1	3	1	2	1	1	1	2	4
42	2	2	3	3	3	2	2	1	3	2
48	2	2	3	1	3	2	2	2	2	3
19	2	2	2	2	3	1	1	1	4	4
36	3	3	3	2	3	2	2	2	4	4
43	2	2	3	2	4	2	2	1	4	2
35	1	1	3	1	1	2	2	2	4	4
23	2	3	3	3	4	1	1	1	2	4
18	2	2	3	2	4	1	2	1	3	3
36	2	2	3	2	3	1	1	1	3	1
35	3	4	3	3	5	1	1	1	3	3
18	2	3	3	3	5	1	1	1	2	3
52	3	4	2	3	5	2	2	1	4	1
42	3	3	3	3	5	2	1	1	4	4
36	1	1	3	1	2	1	1	1	3	3
18	1	1	2	1	2	2	2	1	1	2
18	2	3	2	2	3	1	1	1	1	1
36	3	1	2	1	1	2	2	2	3	2
45	2	2	3	3	4	2	2	1	4	2
27	4	4	2	4	6	1	1	1	3	4
36	3	1	2	1	3	1	1	1	3	2
42	3	3	3	3	5	1	1	1	3	2
39	3	3	3	2	4	1	1	1	2	4
36	1	1	3	1	2	1	1	1	4	1
47	3	3	3	3	5	1	2	2	4	3
38	3	3	2	3	4	1	1	1	2	2
34	1	1	3	1	1	2	2	2	2	2
46	2	3	3	3	4	2	2	2	3	2
26	3	4	3	3	5	1	2	1	2	2
52	2	3	3	2	3	2	2	1	3	4
43	2	2	2	2	4	2	1	1	3	3
18	2	3	3	3	5	1	1	1	4	1
51	3	3	3	2	3	2	2	2	4	1
36	2	2	3	3	4	1	2	1	3	2
36	2	2	3	1	3	1	1	1	3	1
33	4	5	2	3	5	2	2	2	3	4
36	1	1	3	1	2	1	1	1	3	3
43	2	3	3	3	5	2	2	1	3	3
36	2	3	3	2	4	1	1	1	2	2
36	3	3	3	3	4	1	1	1	3	4
40	3	3	2	3	5	1	2	2	3	4
32	2	2	3	2	4	1	1	1	2	2
36	3	5	3	3	5	1	1	2	2	2
18	2	1	2	1	3	2	2	1	1	2
36	2	2	2	2	4	1	2	1	2	4
35	3	3	3	3	4	1	1	1	3	4
18	2	2	2	2	3	2	2	2	3	4
34	2	3	3	3	5	1	1	1	2	4
35	4	4	3	4	5	1	1	2	4	2
18	3	4	3	4	5	2	1	1	2	1
36	4	4	2	3	5	1	1	1	3	4
32	3	3	3	3	5	2	2	1	3	2
37	3	4	3	4	6	1	1	1	2	2
34	2	2	3	2	2	1	1	1	4	2
38	1	1	3	1	1	1	2	2	3	4
36	2	3	3	3	5	2	2	1	2	2
18	3	3	2	3	4	2	2	2	3	3
22	3	3	3	3	5	1	2	1	3	2
36	2	2	2	1	2	1	2	2	2	2
51	2	3	3	3	4	2	1	1	2	4
48	2	2	2	1	2	2	2	1	4	2
38	3	3	3	3	5	1	1	1	4	2
59	4	4	3	4	6	1	1	1	4	4
30	2	2	3	1	3	2	2	1	3	1
19	1	2	1	1	3	1	1	1	2	3
42	2	2	3	2	3	1	1	1	1	4
50	4	5	2	3	4	2	2	2	3	3
36	1	2	3	1	3	1	1	1	4	2
36	4	4	3	4	6	1	1	1	3	3
37	1	2	2	1	3	1	1	1	1	3
26	2	2	3	2	4	1	1	1	2	2
37	2	3	3	2	4	1	2	1	2	3
36	4	4	2	3	4	2	2	2	1	4
18	1	1	3	1	2	2	2	1	1	4
36	3	3	2	1	4	1	1	1	2	1
41	2	2	3	2	4	1	2	2	2	4
23	2	2	3	2	4	1	1	1	3	2
36	4	4	3	4	5	2	2	1	2	4
36	2	2	2	2	4	2	2	1	3	1
20	2	2	3	2	4	1	1	1	1	2
53	3	3	2	2	4	2	2	2	3	2
18	1	1	2	1	2	1	1	1	1	3
36	1	1	2	1	2	2	2	1	3	3
28	1	1	2	1	2	1	2	1	2	2
18	3	3	3	3	5	1	1	1	2	2
42	1	1	3	1	1	1	2	2	3	2
18	2	3	2	2	4	1	2	1	1	1
47	3	1	3	3	3	2	2	1	2	2
36	1	1	2	1	3	1	1	1	3	2
43	1	1	3	1	2	1	1	1	3	2
34	1	1	2	1	2	1	2	1	3	4
44	2	2	3	2	3	2	2	1	3	4
50	3	3	2	3	5	2	2	2	3	2
41	3	3	2	2	5	1	1	1	4	4
37	3	3	3	3	4	1	1	1	3	3
54	2	3	3	2	4	2	2	2	4	4
38	1	2	2	1	3	2	2	1	2	2
20	2	2	3	1	3	2	1	1	2	1
20	2	3	3	2	5	1	1	1	1	3
30	2	2	3	2	4	2	1	1	2	2
52	2	2	3	2	3	2	2	1	4	4
45	2	2	3	1	3	1	2	1	3	4
36	4	4	4	2	5	2	1	1	3	2
52	3	3	3	3	5	1	2	1	3	2
30	2	2	2	3	5	2	2	1	2	2
30	2	2	2	3	5	2	2	1	2	2
37	1	1	3	1	2	1	2	1	2	2
44	2	3	3	2	4	1	2	1	4	3
18	3	3	3	2	4	1	2	1	3	3
19	2	2	3	2	4	1	1	1	1	1
63	2	2	3	3	6	1	1	1	5	1
18	1	1	3	1	2	2	2	1	4	3
37	1	1	3	1	1	1	1	1	3	1
31	2	2	3	3	5	1	1	1	1	4
53	3	3	3	2	5	2	2	2	4	4
38	2	2	2	2	2	1	2	1	3	2
19	3	3	3	3	5	1	2	1	3	4
37	2	2	3	2	3	2	2	1	3	2
25	2	2	3	3	5	2	2	1	4	3
53	3	3	3	3	6	1	1	2	4	3
36	2	1	2	1	2	2	2	1	2	2
53	2	3	3	2	4	2	2	1	4	4
35	2	2	3	3	5	1	1	1	3	2
18	2	3	3	3	4	1	1	1	3	3
53	2	3	2	2	4	2	2	2	2	4
18	2	2	3	2	4	1	1	1	2	2
39	2	2	2	2	5	1	1	1	2	1
36	2	3	2	2	4	2	2	1	3	2
18	1	1	2	1	1	1	1	1	3	4
36	2	3	3	3	5	2	1	2	2	3
28	2	3	3	3	4	1	1	1	3	2
36	2	2	2	1	4	1	1	2	3	4
18	3	3	3	2	3	2	2	1	1	2
23	2	2	3	2	4	2	2	1	4	3
36	2	3	3	3	5	2	2	1	3	4
38	3	3	3	3	5	2	2	1	3	2
54	2	2	2	2	4	1	1	1	3	1
43	4	4	3	5	6	2	1	1	4	2
37	2	2	2	2	4	1	1	1	4	1
18	2	2	2	2	4	2	2	1	3	2
36	3	2	2	2	3	1	1	1	3	2
36	1	1	3	1	1	2	2	1	3	2
36	1	1	2	1	2	1	1	1	1	2
40	3	4	3	4	5	2	1	1	2	2
30	3	3	3	2	5	2	1	1	3	2
41	3	4	2	3	5	2	1	1	3	3
18	2	2	2	1	4	2	2	2	2	4
31	2	3	3	3	5	2	2	1	4	2
18	2	2	3	3	3	2	2	2	2	2
20	1	1	3	1	2	1	1	1	1	2
24	1	1	2	1	2	2	2	1	4	3
42	3	3	3	3	4	1	2	2	2	3
54	2	2	2	1	4	1	1	1	3	2
36	2	2	3	3	5	1	1	1	3	1
54	1	1	3	1	3	2	2	1	3	1
36	2	2	3	1	4	2	2	2	2	3
34	2	2	3	3	4	1	1	1	3	1
36	2	3	3	2	5	1	1	1	3	2
37	2	2	3	1	1	2	2	2	3	3
36	2	2	2	1	3	1	1	1	2	4
53	2	3	3	2	4	2	1	2	2	3
53	3	3	3	4	6	2	2	2	5	4
51	3	2	3	1	3	2	2	1	2	2
43	1	1	2	1	1	1	1	1	2	4
39	4	4	3	4	6	1	1	1	4	2
26	3	3	3	3	5	1	1	1	1	4
18	2	3	3	3	4	1	1	1	3	1
36	4	4	2	3	5	2	2	1	1	3
29	2	3	3	3	4	2	2	1	4	2
37	2	2	2	2	4	2	2	2	3	3
50	3	3	3	3	4	1	1	1	3	2
47	2	3	3	2	5	1	2	2	3	2
34	2	1	2	2	4	1	2	1	2	3
45	3	4	3	4	5	1	1	2	3	3
34	2	2	3	2	4	2	2	1	2	4
18	2	3	2	1	3	1	1	1	2	4
46	2	2	2	1	3	1	2	1	3	3
36	1	1	3	1	2	2	2	1	3	1
28	2	1	2	2	4	2	2	2	2	2
36	2	2	3	2	3	1	1	1	3	2
29	3	2	2	1	3	1	1	1	2	1
36	2	2	2	1	4	1	1	1	1	3
36	2	2	2	1	4	1	2	1	2	2
38	2	2	3	2	4	2	2	1	4	3
18	1	1	2	1	3	1	1	1	2	2
18	2	2	2	2	4	1	1	1	2	4
36	2	3	3	3	5	1	1	1	4	2
36	2	2	3	2	5	2	2	1	2	4
18	2	2	3	2	4	1	1	1	2	2
37	3	3	3	2	4	1	1	1	2	2
37	3	3	4	4	6	2	2	1	4	3
29	3	3	3	2	4	1	2	1	3	4
24	3	4	3	3	5	1	2	1	2	3
34	3	3	3	3	5	1	1	1	2	2
22	3	4	3	3	5	2	2	1	1	2
42	2	3	3	3	5	2	1	1	4	3
18	4	5	3	5	6	1	1	1	2	4
18	3	4	3	3	5	1	1	1	2	4
43	2	3	3	3	5	1	1	2	3	4
37	2	2	2	2	3	2	2	1	2	4
36	4	4	2	3	5	1	1	1	2	2
35	2	2	3	1	3	1	1	1	3	1
39	2	2	2	1	3	1	1	1	3	2
36	2	1	3	2	3	2	2	1	2	2
18	2	2	2	1	3	1	1	1	2	1
41	4	5	2	3	5	1	1	1	5	3
48	2	2	3	2	4	2	2	1	2	3
46	3	3	3	3	5	1	2	1	3	2
31	3	3	2	3	5	2	2	1	3	3
36	2	2	3	2	4	2	1	1	1	2
18	4	4	2	3	5	2	2	2	1	2
36	3	3	3	3	5	1	2	1	3	2
33	2	3	3	2	4	1	1	1	3	2
18	2	3	3	3	5	2	2	2	2	3
18	2	2	3	2	4	1	1	1	3	4
27	2	3	2	3	5	1	1	1	2	3
18	2	2	3	1	3	1	1	1	1	4
18	1	2	2	1	3	2	2	2	1	1
31	2	1	3	2	2	1	1	1	1	1
18	2	2	3	3	5	2	1	1	1	2
43	2	2	3	2	4	2	2	1	4	3
38	4	3	1	1	3	2	2	2	2	1
46	2	3	3	3	1	1	1	1	3	2
36	3	3	2	3	4	2	1	1	2	1
34	2	3	3	3	5	2	2	2	2	3
37	3	3	3	3	5	2	2	2	4	4
36	1	2	2	2	3	2	2	1	3	4
44	2	3	3	3	5	1	2	1	4	2
21	3	3	3	3	5	1	1	1	2	3
36	2	2	3	3	4	1	1	1	2	4
46	1	1	3	2	2	2	2	2	3	2
36	4	5	3	3	5	2	2	2	3	3
19	2	2	3	2	4	1	1	1	1	1
58	2	2	3	2	4	2	2	2	2	2
49	2	3	3	3	4	2	2	1	2	2
21	2	2	3	3	4	1	2	1	2	2
18	3	3	3	3	5	1	1	1	2	2
43	4	4	3	5	6	1	1	1	3	2
39	2	2	3	2	4	2	2	1	3	3
36	4	4	4	5	6	1	1	1	2	2
36	2	3	3	3	5	1	1	1	2	2
22	2	2	3	2	4	1	2	1	2	2
48	3	3	3	3	5	2	1	2	4	2
18	2	2	3	2	4	2	2	1	3	2
36	2	2	3	1	4	2	2	2	3	4
33	3	3	3	3	5	2	2	2	2	4
46	3	3	3	3	5	2	1	1	4	3
36	1	1	3	1	3	2	2	2	3	3
