# Supplementary material for: Clinical nurse’s knowledge, attitude, and practice regarding the Intrinsic Capacity of the aged: A cross-sectional study
Source: PLoS One. 2026 Mar 19;21(3):e0330471. doi: 10.1371/journal.pone.0330471 (PMC13001941; doi:10.1371/journal.pone.0330471)
Supplement: S3 File — (ZIP) [file pone.0330471.s003.zip › Supporting Information_all minimal dataset/Dataset9_The LASSO result data of Figure 2.csv]

Y	X1	X2	X3	X4	X5
26	2	2	1	4	3
33	1	1	1	1	4
15	1	1	1	1	1
15	1	1	1	2	4
24	1	1	1	2	1
15	1	1	1	2	2
23	2	2	2	4	2
22	1	2	1	3	3
33	2	2	1	3	3
11	1	2	1	2	2
22	2	2	1	4	3
23	1	2	1	3	4
25	1	1	1	3	2
15	2	2	1	3	4
22	1	2	1	3	2
16	1	1	1	3	4
20	2	2	1	3	4
24	2	2	2	4	3
22	2	2	1	3	4
24	2	1	2	3	2
11	1	1	1	1	4
21	2	2	1	3	2
12	1	1	1	1	1
26	1	2	1	3	2
24	2	2	2	2	4
22	2	2	1	3	2
22	2	2	2	3	3
22	2	2	2	3	4
28	2	2	2	2	4
12	1	1	1	1	1
33	2	2	2	3	4
23	2	1	1	3	2
15	2	2	2	1	3
22	1	1	1	1	1
24	2	1	1	1	4
33	1	1	1	3	2
25	1	2	1	2	4
15	1	1	1	1	3
22	2	2	2	2	3
24	2	2	2	3	3
26	1	1	1	3	4
35	2	2	1	3	4
16	1	1	1	4	3
18	1	1	1	2	2
22	1	1	1	3	1
22	1	1	1	1	3
15	2	2	1	1	1
30	2	2	2	3	4
24	2	2	1	3	2
19	1	2	1	2	3
22	1	1	1	2	3
24	1	1	1	2	4
12	2	1	1	3	3
24	2	2	1	4	4
22	2	2	2	2	2
23	1	1	1	2	2
15	2	2	2	1	2
12	1	1	1	1	4
22	2	2	2	4	1
11	1	1	1	1	2
28	1	1	1	2	2
33	1	1	1	4	4
16	2	2	1	2	2
22	1	1	1	2	2
25	2	2	1	3	2
22	1	1	1	3	2
21	1	1	1	1	2
11	2	2	2	2	1
22	1	1	1	3	3
22	1	1	1	2	1
13	1	1	1	2	1
11	1	1	1	1	1
22	1	1	1	3	2
12	1	1	1	2	4
16	2	2	1	3	2
16	2	2	1	2	4
11	1	1	1	2	2
22	1	2	1	3	2
20	1	1	1	2	3
15	1	1	1	1	4
16	2	2	1	3	2
24	2	2	1	4	1
22	1	1	1	3	2
21	1	1	1	3	3
29	2	2	2	1	4
15	1	1	1	2	1
23	1	1	1	3	4
24	1	1	1	3	1
14	1	1	1	2	1
22	1	1	1	3	3
32	2	2	2	4	2
23	1	1	1	2	2
22	2	1	1	3	3
15	2	2	1	3	1
11	1	1	1	2	1
15	1	1	1	3	2
25	2	2	2	1	4
26	2	2	1	2	3
33	2	2	2	2	4
33	2	2	1	5	3
24	2	2	1	4	3
22	1	1	1	2	3
20	2	2	1	3	2
15	1	1	1	4	3
11	2	2	1	2	4
15	1	1	1	3	3
22	1	2	1	3	3
23	2	2	2	3	4
15	2	2	2	4	4
22	1	1	1	2	3
26	2	2	1	3	4
11	2	2	2	3	4
22	2	2	1	4	2
22	1	1	1	3	2
22	1	1	1	3	4
24	1	2	1	3	2
16	1	1	1	2	2
24	1	1	1	2	4
15	2	2	1	4	3
15	2	2	1	4	2
23	2	2	2	3	4
17	1	1	1	1	2
11	1	1	1	3	1
21	1	2	1	2	1
22	1	1	1	2	2
15	1	1	1	1	4
22	1	1	1	3	2
22	1	2	1	2	2
15	1	1	1	4	1
15	1	1	1	1	2
15	1	2	1	3	2
11	1	2	1	4	2
20	1	1	1	1	2
11	1	2	1	3	1
22	1	1	1	2	2
14	1	1	1	1	2
21	2	1	1	1	2
15	1	1	1	3	3
15	1	1	1	1	2
24	1	1	1	3	2
15	2	2	2	3	3
21	1	1	1	2	3
24	2	2	2	3	4
21	1	2	1	3	4
31	1	1	1	2	3
11	2	2	2	1	3
15	1	1	1	2	2
15	1	1	1	2	2
22	2	2	2	3	2
21	2	2	1	3	3
23	2	2	1	1	2
17	2	2	1	4	1
24	2	2	2	3	3
22	1	1	1	4	3
24	2	1	1	2	2
22	1	1	1	1	2
15	2	2	1	4	2
11	2	2	2	1	4
22	1	1	1	3	4
15	1	2	1	2	2
24	2	2	1	3	1
13	1	1	1	3	3
18	1	1	1	1	4
16	2	1	2	2	2
24	2	2	2	3	3
22	1	2	1	2	2
21	1	2	1	1	1
33	2	2	2	3	2
19	1	1	1	4	3
22	1	1	1	2	2
15	2	2	2	1	1
27	1	2	1	3	2
21	1	2	1	3	2
23	1	2	1	3	2
15	2	2	1	3	1
15	1	1	1	1	2
28	2	2	1	1	2
28	2	1	2	3	4
11	1	1	1	2	4
24	1	2	2	1	4
22	1	1	1	4	1
15	2	2	1	1	4
15	1	1	1	2	3
22	1	1	1	4	1
22	2	2	1	2	3
33	1	1	1	4	3
11	1	1	1	1	1
22	2	1	1	1	2
24	2	2	2	3	2
22	2	1	2	4	3
22	1	1	1	3	3
26	2	2	1	2	4
22	2	2	1	2	2
21	2	2	2	1	3
23	2	2	1	4	3
22	1	1	1	3	2
22	1	1	1	4	2
22	1	2	1	3	2
22	2	1	2	2	1
25	1	1	2	3	2
22	1	1	1	3	2
22	1	1	1	3	3
24	2	2	2	2	4
20	2	2	1	2	2
22	1	2	2	2	4
25	1	1	1	3	4
22	2	2	2	3	2
15	1	2	1	1	2
15	1	1	1	3	2
22	2	2	2	3	1
22	2	2	2	2	2
23	1	1	1	3	2
20	1	1	1	1	1
22	1	2	1	2	3
22	1	2	1	2	2
15	1	1	1	3	1
24	2	2	2	3	1
22	2	2	2	3	4
15	1	1	1	2	3
24	1	2	1	2	2
22	2	2	1	4	4
13	2	2	1	1	3
23	1	1	1	3	3
22	1	1	1	3	2
23	2	2	2	3	4
34	2	2	1	3	3
23	1	1	1	2	2
15	1	1	1	2	2
15	1	1	1	2	3
15	2	2	2	3	4
22	2	2	2	3	4
22	1	1	1	3	1
23	2	2	2	3	4
24	2	2	1	3	4
23	2	1	1	2	2
33	2	2	2	4	2
16	1	1	1	4	2
15	1	1	1	3	2
23	2	1	1	2	2
22	2	2	1	3	3
20	2	2	2	4	2
20	2	2	1	2	2
32	2	2	2	3	2
24	2	2	2	3	3
22	2	2	1	2	2
22	1	2	1	3	2
22	1	1	1	2	3
23	2	2	1	3	2
23	1	1	1	2	2
20	1	2	2	2	3
21	2	2	1	4	1
24	2	2	2	2	3
22	1	2	1	3	1
15	1	1	1	3	4
15	1	1	1	2	1
23	2	2	2	4	2
25	1	1	1	2	3
23	2	1	1	4	2
14	1	2	2	2	2
23	1	1	2	2	1
22	2	2	2	3	3
15	1	1	1	2	1
22	1	2	1	3	4
15	1	1	1	1	1
22	2	1	1	3	4
26	1	1	2	1	2
22	1	1	1	3	3
15	1	1	1	3	2
15	1	2	2	4	2
22	2	2	1	3	4
15	1	1	1	2	3
22	2	2	2	3	2
21	1	2	1	3	2
22	2	1	1	2	4
15	1	1	1	2	2
33	1	1	1	2	3
17	1	1	1	1	2
16	2	2	2	2	2
17	1	1	1	1	2
22	1	1	1	2	1
15	1	2	1	2	2
22	1	1	1	3	4
11	1	2	1	1	2
23	1	1	1	4	3
33	1	2	1	4	4
22	1	2	1	2	3
21	2	2	1	3	1
22	1	2	1	3	3
18	1	1	1	1	1
15	1	1	1	2	1
26	1	2	1	2	2
22	2	2	2	2	3
15	1	2	1	2	4
35	2	1	1	3	2
22	2	2	1	3	4
15	1	2	1	4	2
26	2	2	1	4	2
22	2	2	1	3	3
27	2	2	2	2	4
28	2	2	2	4	2
22	2	1	1	2	4
32	2	2	2	4	3
24	2	2	2	3	3
15	2	2	1	4	4
22	1	1	1	3	2
24	2	2	1	3	4
11	1	1	1	3	2
22	1	2	1	3	4
21	1	1	1	2	3
33	1	2	2	3	4
24	1	2	2	4	4
15	1	1	1	2	1
17	2	2	2	3	3
24	1	2	2	2	2
20	2	1	1	2	3
28	1	1	1	2	1
22	2	2	1	3	3
26	1	1	1	3	4
19	2	2	1	2	2
33	1	2	1	4	2
25	1	1	1	4	3
33	2	2	1	3	3
27	1	1	1	4	4
32	2	2	2	3	3
24	1	1	1	3	3
17	1	1	1	2	2
23	1	2	1	2	4
23	2	1	1	3	3
15	1	1	1	2	2
11	1	1	1	1	1
33	1	1	1	3	4
24	1	2	2	3	4
22	1	2	1	3	4
24	2	1	1	3	4
25	1	1	1	3	2
22	1	1	1	3	2
26	2	1	1	2	4
25	2	2	2	3	2
25	1	2	1	4	4
15	2	1	1	1	4
17	2	1	2	2	1
17	1	1	1	2	1
33	2	2	2	4	4
14	2	2	2	2	4
17	1	1	2	2	4
12	1	1	1	3	2
22	2	2	2	3	2
11	1	1	1	1	4
28	2	1	2	4	3
15	2	2	2	1	1
23	2	2	2	3	3
22	1	1	1	1	2
11	1	1	1	2	1
15	2	2	2	1	2
21	1	1	2	5	2
22	1	2	2	1	2
24	2	1	1	3	1
22	2	2	2	4	2
11	1	1	1	2	4
22	2	2	1	3	2
24	2	2	2	2	3
13	1	1	1	4	4
21	2	2	2	4	4
24	2	2	1	4	2
16	2	2	2	4	4
13	1	1	1	2	4
15	1	2	1	3	3
20	1	1	1	3	1
15	1	1	1	3	3
11	1	1	1	2	3
23	2	2	1	4	1
22	2	1	1	4	4
22	1	1	1	3	3
11	2	2	1	1	2
15	1	1	1	1	1
22	2	2	2	3	2
25	2	2	1	4	2
19	1	1	1	3	4
22	1	1	1	3	2
17	1	1	1	3	2
26	1	1	1	2	4
22	1	1	1	4	1
25	1	2	2	4	3
23	1	1	1	2	2
11	2	2	2	2	2
12	2	2	2	3	2
22	1	2	1	2	2
33	2	2	1	3	4
23	2	1	1	3	3
13	1	1	1	4	1
31	2	2	2	4	1
22	1	2	1	3	2
21	1	1	1	3	1
22	2	2	2	3	4
22	1	1	1	3	3
22	2	2	1	3	3
24	1	1	1	2	2
23	1	1	1	3	4
31	1	2	2	3	4
22	1	1	1	2	2
23	1	1	2	2	2
11	2	2	1	1	2
22	1	2	1	2	4
23	1	1	1	3	4
15	2	2	2	3	4
12	1	1	1	2	4
22	1	1	2	4	2
11	2	1	1	2	1
22	1	1	1	3	4
15	2	2	1	3	2
13	1	1	1	2	2
19	1	1	1	4	2
30	1	2	2	3	4
24	2	2	1	2	2
11	2	2	2	3	3
13	1	2	1	3	2
23	1	2	2	2	2
23	2	1	1	2	4
28	2	2	1	4	2
22	1	1	1	4	2
25	1	1	1	4	4
18	2	2	1	3	1
18	1	1	1	2	3
28	1	1	1	1	4
21	2	2	2	3	3
22	1	1	1	4	2
24	1	1	1	3	3
28	1	1	1	1	3
15	1	1	1	2	2
24	1	2	1	2	3
23	2	2	2	1	4
11	2	2	1	1	4
22	1	1	1	2	1
32	1	2	2	2	4
11	1	1	1	3	2
24	2	2	1	2	4
24	2	2	1	3	1
11	1	1	1	1	2
33	2	2	2	3	2
15	1	1	1	1	3
24	2	2	1	3	3
21	1	2	1	2	2
15	1	1	1	2	2
22	1	2	2	3	2
12	1	2	1	1	1
24	2	2	1	2	2
22	1	1	1	3	2
18	1	1	1	3	2
22	1	2	1	3	4
24	2	2	1	3	4
33	2	2	2	3	2
24	1	1	1	4	4
23	1	1	1	3	3
33	2	2	2	4	4
17	2	2	1	2	2
15	2	1	1	2	1
13	1	1	1	1	3
15	2	1	1	2	2
22	2	2	1	4	4
29	1	2	1	3	4
22	2	1	1	3	2
16	1	2	1	3	2
19	2	2	1	2	2
19	2	2	1	2	2
23	1	2	1	2	2
28	1	2	1	4	3
15	1	2	1	3	3
15	1	1	1	1	1
15	1	1	1	5	1
11	2	2	1	4	3
22	1	1	1	3	1
22	1	1	1	1	4
33	2	2	2	4	4
22	1	2	1	3	2
19	1	2	1	3	4
22	2	2	1	3	2
17	2	2	1	4	3
28	1	1	2	4	3
22	2	2	1	2	2
27	2	2	1	4	4
22	1	1	1	3	2
11	1	1	1	3	3
27	2	2	2	2	4
11	1	1	1	2	2
22	1	1	1	2	1
30	2	2	1	3	2
17	1	1	1	3	4
22	2	1	2	2	3
18	1	1	1	3	2
22	1	1	2	3	4
16	2	2	1	1	2
16	2	2	1	4	3
22	2	2	1	3	4
22	2	2	1	3	2
32	1	1	1	3	1
23	2	1	1	4	2
24	1	1	1	4	1
15	2	2	1	3	2
22	1	1	1	3	2
22	2	2	1	3	2
24	1	1	1	1	2
24	2	1	1	2	2
17	2	1	1	3	2
22	2	1	1	3	3
18	2	2	2	2	4
11	2	2	1	4	2
24	2	2	2	2	2
13	1	1	1	1	2
19	2	2	1	4	3
28	1	2	2	2	3
33	1	1	1	3	2
22	1	1	1	3	1
33	2	2	1	3	1
22	2	2	2	2	3
24	1	1	1	3	1
23	1	1	1	3	2
24	2	2	2	3	3
22	1	1	1	2	4
33	2	1	2	2	3
24	2	2	2	5	4
20	2	2	1	2	2
23	1	1	1	2	4
22	1	1	1	4	2
22	1	1	1	1	4
15	1	1	1	3	1
23	2	2	1	1	3
20	2	2	1	4	2
22	2	2	2	3	3
16	1	1	1	3	2
30	1	2	2	3	2
19	1	2	1	2	3
23	1	1	2	3	3
12	2	2	1	2	4
16	1	1	1	2	4
26	1	2	1	3	3
22	2	2	1	3	1
22	2	2	2	2	2
22	1	1	1	3	2
22	1	1	1	2	1
22	1	1	1	1	3
23	1	2	1	2	2
29	2	2	1	4	3
15	1	1	1	2	2
15	1	1	1	2	4
22	1	1	1	4	2
22	2	2	1	2	4
11	1	1	1	2	2
22	1	1	1	2	2
23	2	2	1	4	3
22	1	2	1	3	4
11	1	2	1	2	3
21	1	1	1	2	2
15	2	2	1	1	2
24	2	1	1	4	3
15	1	1	1	2	4
15	1	1	1	2	4
32	1	1	2	3	4
29	2	2	1	2	4
23	1	1	1	2	2
24	1	1	1	3	1
22	1	1	1	3	2
24	2	2	1	2	2
18	1	1	1	2	1
17	1	1	1	5	3
23	2	2	1	2	3
31	1	2	1	3	2
15	2	2	1	3	3
23	2	1	1	1	2
15	2	2	2	1	2
28	1	2	1	3	2
22	1	1	1	3	2
15	2	2	2	2	3
15	1	1	1	3	4
17	1	1	1	2	3
15	1	1	1	1	4
17	2	2	2	1	1
22	1	1	1	1	1
15	2	1	1	1	2
22	2	2	1	4	3
25	2	2	2	2	1
25	1	1	1	3	2
22	2	1	1	2	1
11	2	2	2	2	3
24	2	2	2	4	4
34	2	2	1	3	4
22	1	2	1	4	2
15	1	1	1	2	3
24	1	1	1	2	4
29	2	2	2	3	2
27	2	2	2	3	3
15	1	1	1	1	1
22	2	2	2	2	2
22	2	2	1	2	2
15	1	2	1	2	2
11	1	1	1	2	2
23	1	1	1	3	2
19	2	2	1	3	3
22	1	1	1	2	2
22	1	1	1	2	2
15	1	2	1	2	2
25	2	1	2	4	2
15	2	2	1	3	2
22	2	2	2	3	4
26	2	2	2	2	4
20	2	1	1	4	3
21	2	2	2	3	3
